# Supplementary material for: Construction of a High-Density Genetic Linkage Map for the Mapping of QTL Associated with Growth-Related Traits in Sea Cucumber (Apostichopus japonicus)
Source: Biology (Basel). 2021 Dec 30;11(1):50. doi: 10.3390/biology11010050 (PMC8772784; doi:10.3390/biology11010050)
Supplement: Supplementary file 1 [file biology-11-00050-s001.zip]

Archive with 1 entries (1 files):
- Table S1-6.xlsx
