# Supplementary material for: Construction of a High-Density Genetic Linkage Map for the Mapping of QTL Associated with Growth-Related Traits in Sea Cucumber (Apostichopus japonicus)
Source: Biology (Basel). 2021 Dec 30;11(1):50. doi: 10.3390/biology11010050 (PMC8772784; doi:10.3390/biology11010050)
Supplement: Supplementary file 1 [file biology-11-00050-s001.zip › Table S1-6.xlsx]

## Sheet: Table S1
Table S1. Information about samples for completed GBS sequencing.
sample	Raw bases(bp)	Clean bases(bp)	Effective rate(%)	Error rate(%)	Q20(%)	Q30(%)	GC content(%)
a001	505327550	500037524	98.95	0.03	95.58	91.72	37.13
a002	230252862	227564414	98.83	0.04	95.19	91.03	37.31
a003	269933412	264894952	98.13	0.04	92.37	86.64	36.78
a004	369318166	364180460	98.61	0.04	93.94	88.81	37.23
a005	331180808	326459126	98.57	0.04	93.9	89.24	36.85
a006	364378000	360212286	98.86	0.03	95.28	91.25	37.38
a007	337163890	332482906	98.61	0.04	94.78	90.31	37.19
a008	296976638	291901526	98.29	0.04	93.28	88.25	36.83
a009	333452518	328163206	98.41	0.04	93.66	88.86	36.81
a010	234671808	231687050	98.73	0.04	95.03	90.74	37.38
a011	357758744	353553998	98.82	0.03	95.25	91.1	37.36
a012	302177652	298270406	98.71	0.04	94.69	90.12	37.78
a013	352896404	348392968	98.72	0.04	94.33	89.49	37.5
a014	314009346	309410472	98.54	0.04	93.81	89.09	36.93
a015	260864898	257471732	98.7	0.04	94.77	90.19	37.38
a016	314706686	309390242	98.31	0.04	93.14	87.94	37.12
a017	310631412	306553758	98.69	0.04	94.47	89.72	37.27
a018	287559454	283068870	98.44	0.04	92.79	87.37	37.02
a019	292648608	287635852	98.29	0.04	93.02	87.69	36.92
a020	292747854	287794360	98.31	0.04	92.93	87.56	36.8
a021	468317122	458790934	97.97	0.04	92.3	86.27	36.85
a022	232835638	229681900	98.65	0.04	94.86	90.44	37.34
a023	296890958	293856934	98.98	0.03	95.64	91.85	37.14
a024	269231788	264782140	98.35	0.04	93.55	88.7	36.88
a025	340948328	337283842	98.93	0.03	95.3	91.24	37.45
a026	322624708	316601166	98.13	0.04	93.12	88	36.92
a027	399032942	394261756	98.8	0.04	95.09	90.9	37.44
a028	305075302	300707050	98.57	0.04	93.81	89.16	37.14
a029	413495726	408946356	98.9	0.03	95.34	91.34	37.36
a030	252122206	249370688	98.91	0.03	95.34	91.29	37.27
a031	305993982	301792806	98.63	0.04	93.96	89.37	36.84
a032	467543146	461228292	98.65	0.04	94.31	89.39	37.28
a033	279338458	275253188	98.54	0.04	94.2	89.3	37.16
a034	431612048	426513850	98.82	0.03	95.18	91.01	37.28
a035	301681184	297703966	98.68	0.04	93.98	89.41	36.72
a036	329360584	324696974	98.58	0.04	94.1	89	37.46
a037	439246850	431583726	98.26	0.04	93.31	88.04	36.57
a038	309500436	305832142	98.81	0.03	95.56	91.65	37.16
a039	315322154	309688218	98.21	0.04	92.74	87.28	36.66
a040	331129638	325804626	98.39	0.04	93.62	88.83	36.95
a041	364105252	360015222	98.88	0.03	95.55	91.68	37.32
a042	454597136	446396608	98.2	0.04	93.66	88.69	36.84
a043	323594796	318596320	98.46	0.04	94.03	89.5	36.85
a044	287797216	283591994	98.54	0.04	94.05	89.5	36.75
a045	315559916	310053072	98.25	0.04	93.22	88.15	36.82
a046	282740430	278663966	98.56	0.04	94.06	89.55	36.88
a047	279976298	275046128	98.24	0.04	92.76	87.3	36.89
a048	473371528	464150932	98.05	0.04	92.93	87.42	36.76
a049	308874258	304887044	98.71	0.04	94.8	90.34	37.22
a050	302691018	297516184	98.29	0.04	93.38	88.38	36.89
a051	498946770	491686580	98.54	0.04	94.24	89.74	36.45
a052	450079896	442810662	98.38	0.04	93.38	88.2	36.79
a053	295782354	290239572	98.13	0.04	92.22	86.38	36.89
a054	313172300	308610792	98.54	0.04	93.78	89.06	36.77
a055	294759192	289926602	98.36	0.04	93.33	88.3	36.67
a056	281628970	277180274	98.42	0.04	93.57	88.69	36.76
a057	304235162	299734820	98.52	0.04	93.72	88.93	36.92
a058	295312542	290488282	98.37	0.04	93.09	87.83	36.98
a059	296148636	291712554	98.5	0.04	92.86	87.44	36.74
a060	312140808	306589934	98.22	0.04	93.03	87.7	36.81
a061	250256048	247464070	98.88	0.03	95.62	91.79	37.12
a062	250618998	247469782	98.74	0.04	94.51	89.77	37.03
a063	337832432	331716070	98.19	0.04	92.69	87.15	36.81
a064	314915650	309657516	98.33	0.04	93.69	88.27	37.54
a065	423795652	415410674	98.02	0.04	92.34	86.33	36.67
a066	427627690	421932826	98.67	0.04	94.91	90.54	37.28
a067	273250180	268793154	98.37	0.04	93.56	88.69	36.53
a068	269264394	264287576	98.15	0.04	92.99	87.75	36.57
a069	262246488	258976606	98.75	0.04	94.56	89.9	37.45
a070	196467334	193363338	98.42	0.04	92.06	85.12	37.87
a071	286451802	282209928	98.52	0.04	93.66	88.91	36.82
a072	318248602	314064086	98.69	0.03	95.12	90.91	37.43
a073	319568788	315128422	98.61	0.04	93.91	89.28	36.74
a074	325511172	321134114	98.66	0.04	93.91	89.25	36.89
a075	306008976	300798204	98.3	0.04	92.62	86.97	36.89
a076	317298982	313054014	98.66	0.03	95.14	91.03	37.09
a077	336550326	332719716	98.86	0.03	95.9	92.38	36.91
a078	342051220	337544928	98.68	0.03	95.02	90.71	36.89
a079	319207266	315429492	98.82	0.04	94.7	90.15	37.72
a080	331966922	327890458	98.77	0.03	96.12	92.76	36.92
a081	278824140	275573060	98.83	0.03	95.99	92.56	37.08
a082	341452174	337335726	98.79	0.04	95	90.75	37.28
a083	330300922	326129020	98.74	0.03	95.56	91.78	36.95
a084	344095640	339687404	98.72	0.03	95.4	91.41	36.99
a085	320431062	315669872	98.51	0.04	94.69	90.05	37.06
a086	330315202	326110218	98.73	0.03	95.59	91.84	37.06
a087	345759498	341713260	98.83	0.03	95.64	91.94	36.96
a088	327977090	323759016	98.71	0.04	94.64	90.08	36.94
a089	306334322	302115058	98.62	0.04	94.7	90.23	36.81
a090	365409254	361348260	98.89	0.03	95.91	92.44	37.02
a091	329436982	325072538	98.68	0.03	95.47	91.65	36.91
a092	374371620	369789406	98.78	0.03	95.66	91.97	36.99
a093	363910092	359780316	98.87	0.03	95.95	92.46	37.02
a094	363540716	358989204	98.75	0.03	95.44	91.53	37.24
a095	370428436	366194178	98.86	0.03	95.09	90.91	37.09
a096	325924340	321721498	98.71	0.03	95.56	91.68	36.99
a097	352020802	347639460	98.76	0.03	95.39	91.41	37.09
a098	282717344	277628904	98.2	0.04	92.8	86.42	36.79
a099	344672790	340618936	98.82	0.03	95.94	92.44	37.17
a100	314180944	309913604	98.64	0.03	95.27	91.34	37.16
a101	333901386	330388268	98.95	0.03	95.42	91.5	36.97
a102	346536092	342737136	98.9	0.03	95.84	92.32	37.02
a103	338092566	334681788	98.99	0.03	96.03	92.62	37.07
a104	338866066	334681074	98.77	0.03	95.24	91.1	37.05
a105	305833332	301947982	98.73	0.03	95.19	91.12	37.03
a106	327192166	323537438	98.88	0.03	95.85	92.29	37.23
a107	334749856	330381604	98.7	0.03	95.01	90.72	37.18
a108	311486784	307854190	98.83	0.03	96.09	92.73	37.06
a109	285432448	282203026	98.87	0.03	96	92.57	37.13
a110	303780582	299701262	98.66	0.04	93.89	88.7	37.38
a111	356664182	352315922	98.78	0.03	95.64	91.92	37.13
a112	288676864	284654426	98.61	0.03	95.26	91.25	36.82
a113	222503344	220151428	98.94	0.03	95.62	91.81	37.08
a114	283583902	279551706	98.58	0.04	94.77	90.22	37.08
a115	231310772	228664926	98.86	0.03	95.3	91.2	37.27
a116	354003342	349971146	98.86	0.03	95.66	91.98	36.92
a117	338215136	333284014	98.54	0.04	93.63	88.82	36.66
a118	360238466	355470612	98.68	0.04	94.2	89.25	36.91
a119	489866594	484347612	98.87	0.03	95.37	91.39	37.23
a120	168057036	165764382	98.64	0.04	94.88	90.47	37.23
a121	340888352	336710024	98.77	0.04	94.77	90.31	36.97
a122	280445396	275523318	98.24	0.04	93	86.86	36.62
a123	373403436	369368146	98.92	0.03	95.81	92.27	37
a124	319521664	315359044	98.7	0.03	95.36	91.48	36.8
a125	365124606	360606652	98.76	0.03	95.61	91.91	37.1
a126	357843472	353804612	98.87	0.03	95.94	92.44	37.12
a127	351028104	346775758	98.79	0.03	95.37	91.44	37.34
a128	332055220	328373122	98.89	0.03	95.21	91.12	37.16
a129	423572884	418442318	98.79	0.03	95.62	91.86	36.91
a130	322635894	318680334	98.77	0.03	95.34	91.36	36.89
FP	853903540	840830676	98.47	0.04	93.97	89.09	36.86
MP	661236352	652279222	98.65	0.04	94.84	90.29	37.48

## Sheet: Table S2
Table S2. Result about samples for enzyme digestion.
Sample	Clean_Reads	Catch_Reads	CutCompletely_Reads	CatchRatio	CutCompletelyRatio
a001	2100998	2073987	2054908	0.987	0.991
a002	956153	940615	929870	0.984	0.989
a003	1113004	1091778	1071403	0.981	0.981
a004	1530170	1505628	1488274	0.984	0.988
a005	1371677	1352276	1335073	0.986	0.987
a006	1513497	1492927	1477175	0.986	0.989
a007	1396987	1370220	1354974	0.981	0.989
a008	1226477	1201347	1182397	0.98	0.984
a009	1378837	1356128	1339032	0.984	0.987
a010	973475	954908	943748	0.981	0.988
a011	1485521	1454939	1440101	0.979	0.99
a012	1253237	1231112	1217414	0.982	0.989
a013	1463836	1433482	1417000	0.979	0.989
a014	1300044	1275896	1254783	0.981	0.983
a015	1081814	1064878	1052831	0.984	0.989
a016	1299959	1273783	1256296	0.98	0.986
a017	1288041	1272995	1258108	0.988	0.988
a018	1189365	1164179	1145707	0.979	0.984
a019	1208554	1184852	1165241	0.98	0.983
a020	1209220	1190369	1171832	0.984	0.984
a021	1927693	1882373	1848624	0.976	0.982
a022	965050	949152	936612	0.984	0.987
a023	1234693	1219497	1206702	0.988	0.99
a024	1112530	1095908	1078250	0.985	0.984
a025	1417159	1394055	1377886	0.984	0.988
a026	1330257	1303328	1284826	0.98	0.986
a027	1656562	1630441	1608934	0.984	0.987
a028	1263475	1221714	1202908	0.967	0.985
a029	1718262	1683366	1664440	0.98	0.989
a030	1047776	1034591	1024455	0.987	0.99
a031	1268037	1249185	1233124	0.985	0.987
a032	1937934	1877524	1856220	0.969	0.989
a033	1156526	1142639	1128859	0.988	0.988
a034	1792075	1761741	1744985	0.983	0.99
a035	1250857	1233111	1217394	0.986	0.987
a036	1364273	1335181	1316751	0.979	0.986
a037	1813377	1762580	1731642	0.972	0.982
a038	1285009	1266638	1255091	0.986	0.991
a039	1301211	1282638	1261106	0.986	0.983
a040	1368927	1341662	1323920	0.98	0.987
a041	1512669	1471766	1454788	0.973	0.988
a042	1875616	1833757	1802446	0.978	0.983
a043	1338640	1315205	1298616	0.982	0.987
a044	1191563	1172957	1158547	0.984	0.988
a045	1302744	1268251	1249962	0.974	0.986
a046	1170857	1129061	1114104	0.964	0.987
a047	1155656	1136123	1118468	0.983	0.984
a048	1950214	1920658	1886018	0.985	0.982
a049	1281038	1263321	1249323	0.986	0.989
a050	1250068	1227117	1210876	0.982	0.987
a051	2065910	2036098	1999517	0.986	0.982
a052	1860549	1835073	1806166	0.986	0.984
a053	1219494	1196448	1177092	0.981	0.984
a054	1296684	1277584	1261679	0.985	0.988
a055	1218179	1193035	1175398	0.979	0.985
a056	1164623	1143811	1128744	0.982	0.987
a057	1259390	1234954	1217056	0.981	0.986
a058	1220539	1197200	1180995	0.981	0.986
a059	1225683	1199377	1182408	0.979	0.986
a060	1288193	1265596	1247721	0.982	0.986
a061	1039765	1012878	1000923	0.974	0.988
a062	1039789	1023328	1011669	0.984	0.989
a063	1393765	1372844	1351930	0.985	0.985
a064	1301082	1274852	1256885	0.98	0.986
a065	1745423	1713881	1683356	0.982	0.982
a066	1772827	1726137	1705218	0.974	0.988
a067	1129383	1111528	1093152	0.984	0.983
a068	1110452	1081179	1061180	0.974	0.982
a069	1088137	1063347	1049050	0.977	0.987
a070	812451	788397	776426	0.97	0.985
a071	1185756	1165664	1145456	0.983	0.983
a072	1319597	1285967	1270486	0.975	0.988
a073	1324069	1295294	1276508	0.978	0.985
a074	1349303	1330225	1312811	0.986	0.987
a075	1263858	1218422	1199063	0.964	0.984
a076	1315353	1296904	1286426	0.986	0.992
a077	1397982	1374846	1363187	0.983	0.992
a078	1418256	1396668	1386700	0.985	0.993
a079	1325334	1297907	1282818	0.979	0.988
a080	1377691	1350965	1340492	0.981	0.992
a081	1157870	1143809	1136130	0.988	0.993
a082	1417377	1393195	1378208	0.983	0.989
a083	1370290	1344785	1335034	0.981	0.993
a084	1427258	1405326	1394416	0.985	0.992
a085	1326344	1293470	1282728	0.975	0.992
a086	1370211	1329330	1319988	0.97	0.993
a087	1435770	1404817	1393961	0.978	0.992
a088	1360332	1330370	1317543	0.978	0.99
a089	1269391	1233889	1221579	0.972	0.99
a090	1518270	1500222	1490508	0.988	0.994
a091	1365851	1341887	1332367	0.982	0.993
a092	1553737	1531580	1520837	0.986	0.993
a093	1511682	1488346	1479177	0.985	0.994
a094	1508358	1482256	1472213	0.983	0.993
a095	1538631	1505571	1494949	0.979	0.993
a096	1351771	1331718	1322707	0.985	0.993
a097	1460670	1442927	1432284	0.988	0.993
a098	1166508	1145084	1134639	0.982	0.991
a099	1431172	1382876	1372920	0.966	0.993
a100	1302158	1278516	1268996	0.982	0.993
a101	1388186	1369130	1358677	0.986	0.992
a102	1440072	1406117	1394430	0.976	0.992
a103	1406226	1388774	1380085	0.988	0.994
a104	1406223	1344499	1334489	0.956	0.993
a105	1268689	1251830	1242914	0.987	0.993
a106	1359401	1337765	1328904	0.984	0.993
a107	1388158	1361809	1351339	0.981	0.992
a108	1293505	1259972	1251266	0.974	0.993
a109	1185727	1162208	1154833	0.98	0.994
a110	1259249	1238012	1222127	0.983	0.987
a111	1480319	1457393	1448214	0.985	0.994
a112	1196027	1180213	1171678	0.987	0.993
a113	925006	911149	901884	0.985	0.99
a114	1174587	1156826	1148622	0.985	0.993
a115	960777	945048	936242	0.984	0.991
a116	1470467	1450852	1440932	0.987	0.993
a117	1400353	1375126	1356849	0.982	0.987
a118	1493574	1468803	1451861	0.983	0.988
a119	2035074	2010072	1990656	0.988	0.99
a120	696489	682705	675404	0.98	0.989
a121	1414748	1398322	1386955	0.988	0.992
a122	1157661	1138133	1127748	0.983	0.991
a123	1551967	1536613	1523079	0.99	0.991
a124	1325038	1302981	1292397	0.983	0.992
a125	1515154	1497450	1485830	0.988	0.992
a126	1486574	1462307	1452897	0.984	0.994
a127	1457041	1433956	1423772	0.984	0.993
a128	1379719	1356266	1346852	0.983	0.993
a129	1758161	1737831	1719651	0.988	0.99
a130	1338993	1325097	1312113	0.99	0.99
FP	3532902	3416259	3343150	0.967	0.979
MP	2740669	2638262	2604062	0.963	0.987

## Sheet: Table S3
Table S3. Information about the sex-specific genetic linkage map of Apostichopus japonicus.
Female map						Male map
Group	mkID	GD	contig	position		Group	mkID	GD	contig	position
F01	hk801	0	scaffold1846	31497		M01	lm2372	0	scaffold711	38090
F01	np868	0.864	scaffold261	237155		M01	lm249	5.642	scaffold30	432077
F01	np292	1.203	scaffold65	263827		M01	hk212	8.546	scaffold160	456095
F01	np293	1.204	scaffold65	263946		M01	lm48	9.242	scaffold7	786015
F01	np870	1.283	scaffold261	261115		M01	hk751	9.453	scaffold1360	13756
F01	np2075	1.295	scaffold1146	159900		M01	hk210	9.824	scaffold160	367105
F01	np2329	1.395	scaffold1699	49294		M01	lm637	13.195	scaffold103	432647
F01	np871	1.4	scaffold261	261184		M01	lm638	13.616	scaffold103	432710
F01	np869	1.413	scaffold261	261088		M01	lm254	17.71	scaffold31	68916
F01	np2330	1.685	scaffold1699	79617		M01	hk3	17.772	scaffold3	301219
F01	np867	1.905	scaffold261	237148		M01	lm253	18.792	scaffold31	68876
F01	hk788	2.198	scaffold1699	79530		M01	lm653	23.815	scaffold110	169531
F01	hk497	2.373	scaffold510	305012		M01	lm652	25.014	scaffold110	169523
F01	hk498	4.049	scaffold510	745534		M01	lm2555	26.163	scaffold858	59020
F01	np1342	5.754	scaffold463	97555		M01	lm2180	27.618	scaffold599	99233
F01	np1341	6.914	scaffold463	97357		M01	lm2181	27.694	scaffold599	99282
F01	hk17	13.92	scaffold11	144605		M01	lm47	28.449	scaffold6	774398
F01	np62	14.999	scaffold11	144402		M01	lm46	28.979	scaffold6	774286
F01	np65	15.83	scaffold11	354007		M01	hk844	29.731	scaffold2582	19894
F01	np2406	20.034	scaffold1934	50688		M01	lm279	30.642	scaffold32	689214
F01	np1279	21.426	scaffold428	94663		M01	lm278	30.752	scaffold32	689186
F01	np2179	24.422	scaffold1324	257081		M01	hk8	30.991	scaffold6	937355
F01	hk740	28.246	scaffold1324	256948		M01	hk9	31.149	scaffold6	937400
F01	np1955	29.229	scaffold991	217965		M01	hk784	31.153	scaffold1662	189102
F01	np1956	29.84	scaffold991	221068		M01	lm2178	32.168	scaffold599	26451
F01	np661	33.652	scaffold187	581727		M01	hk657	32.712	scaffold954	223597
F01	np662	33.842	scaffold187	581748		M01	hk11	32.834	scaffold6	1545573
F01	np1994	40.788	scaffold1032	126770		M01	lm2473	33.574	scaffold765	121647
F01	np1996	41.245	scaffold1032	126886		M01	lm3453	33.594	scaffold2610	28316
F01	np1997	41.27	scaffold1032	126937		M01	hk237	34.381	scaffold185	85514
F01	np1995	41.345	scaffold1032	126863		M01	lm950	35.317	scaffold185	231393
F01	np1959	43.389	scaffold1003	7803		M01	lm951	37.463	scaffold185	257781
F01	hk672	43.69	scaffold993	78503		M01	lm107	38.636	scaffold14	476045
F01	np281	44.174	scaffold59	470041		M01	lm3067	38.717	scaffold1364	162046
F01	hk116	44.762	scaffold59	632876		M01	lm3178	39.128	scaffold1528	44495
F01	np224	45.676	scaffold44	588091		M01	hk752	40.582	scaffold1364	162085
F01	np225	45.704	scaffold44	588130		M01	lm970	41.749	scaffold188	283376
F01	np1877	46.468	scaffold875	172022		M01	hk208	41.873	scaffold154	217847
F01	hk629	46.717	scaffold875	172032		M01	hk207	42.229	scaffold154	217769
F01	hk630	46.717	scaffold875	172043		M01	lm839	43.429	scaffold154	509442
F01	hk632	46.717	scaffold875	172060		M01	lm835	43.633	scaffold154	72638
F01	hk631	46.717	scaffold875	172052		M01	lm838	43.899	scaffold154	415395
F01	hk85	48.384	scaffold44	285352		M01	lm841	44.05	scaffold154	509478
F01	hk86	48.68	scaffold44	285389		M01	lm840	44.078	scaffold154	509463
F01	np219	48.811	scaffold44	285448		M01	lm836	45.11	scaffold154	335774
F01	np221	48.965	scaffold44	315298		M01	lm842	45.572	scaffold154	727699
F01	np222	49.061	scaffold44	315328		M01	hk352	46.065	scaffold302	109361
F01	np220	49.082	scaffold44	315284		M01	lm2855	46.442	scaffold1130	106598
F01	np218	49.325	scaffold44	279312		M01	lm1395	46.541	scaffold302	109256
F01	np223	49.451	scaffold44	315502		M01	lm848	46.776	scaffold154	1002628
F01	np1477	55.229	scaffold558	276190		M01	lm1394	46.851	scaffold302	109180
F01	np1027	56.809	scaffold317	346850		M01	lm849	47.06	scaffold154	1002674
F01	np1476	56.853	scaffold558	276162		M01	lm851	47.267	scaffold154	1002754
F01	np2411	57.187	scaffold1960	167456		M01	lm850	47.547	scaffold154	1002693
F01	np2412	57.339	scaffold1960	167484		M01	lm2856	47.608	scaffold1130	134707
F01	hk519	57.819	scaffold558	276275		M01	lm843	47.645	scaffold154	805510
F01	np1596	57.902	scaffold635	45905		M01	lm844	47.684	scaffold154	805511
F01	np1859	59.253	scaffold856	228108		M01	lm846	47.756	scaffold154	805559
F01	np2041	60.481	scaffold1077	100157		M01	lm845	47.791	scaffold154	805529
F01	np2043	60.502	scaffold1077	100214		M01	lm1398	48.219	scaffold302	506948
F01	np2044	60.576	scaffold1077	100274		M01	lm847	48.412	scaffold154	934263
F01	hk517	60.827	scaffold540	606483		M01	lm461	48.947	scaffold63	504766
F01	np1751	61.043	scaffold737	283966		M01	lm976	49.836	scaffold190	364311
F01	np1752	61.043	scaffold737	283985		M01	lm979	49.884	scaffold190	364377
F01	np2042	61.249	scaffold1077	100206		M01	lm977	49.9	scaffold190	364334
F01	np1095	61.48	scaffold336	175896		M01	lm978	49.907	scaffold190	364340
F01	np1750	61.861	scaffold737	283767		M01	lm2723	49.91	scaffold1016	183208
F01	np1331	62.026	scaffold451	565151		M01	lm2724	49.914	scaffold1016	183219
F01	np1093	62.377	scaffold336	15431		M01	lm1396	49.923	scaffold302	218872
F01	np2045	62.382	scaffold1077	107344		M01	lm3402	49.988	scaffold2100	13999
F01	np1771	62.479	scaffold749	358263		M01	lm732	49.994	scaffold125	480831
F01	np1749	62.931	scaffold737	227921		M01	lm3399	50	scaffold2100	13918
F01	np1094	62.957	scaffold336	79526		M01	lm567	50.002	scaffold85	1037391
F01	np470	63.532	scaffold122	391775		M01	lm3400	50.029	scaffold2100	13930
F01	np1330	64.021	scaffold451	160185		M01	lm3012	50.118	scaffold1309	128178
F01	np1329	64.158	scaffold451	160060		M01	lm3014	50.119	scaffold1309	128251
F01	np1328	64.374	scaffold451	108665		M01	lm1410	51.068	scaffold307	421878
F01	hk484	64.517	scaffold481	101265		M01	lm1409	51.088	scaffold307	421875
F01	hk375	67.003	scaffold336	111891		M01	lm1397	51.375	scaffold302	502575
F01	np266	67.748	scaffold54	641776		M01	lm3145	53.271	scaffold1488	128738
F01	np1972	67.903	scaffold1012	22026		M01	lm3455	54.551	scaffold2693	28381
F01	np1973	68.427	scaffold1012	46529		M01	lm3091	54.768	scaffold1385	137657
F01	np1974	68.707	scaffold1012	46580		M01	hk755	55.244	scaffold1385	137566
F01	hk712	70.62	scaffold1249	197991		M01	lm3087	55.331	scaffold1385	77763
F01	np1327	70.736	scaffold449	208905		M01	lm693	55.361	scaffold118	585020
F01	hk112	71.179	scaffold54	511391		M01	lm3085	55.63	scaffold1385	19638
F01	np546	71.941	scaffold140	302684		M01	lm1710	55.649	scaffold414	37810
F01	np1326	72.283	scaffold449	146751		M01	lm694	55.706	scaffold118	585070
F01	hk677	72.529	scaffold1012	46674		M01	lm3079	55.718	scaffold1385	19322
F01	hk678	72.59	scaffold1012	46721		M01	lm3077	55.751	scaffold1385	19299
F01	hk200	73.077	scaffold140	446387		M01	lm3083	55.794	scaffold1385	19413
F01	np2143	74.82	scaffold1249	198132		M01	lm3086	55.807	scaffold1385	25871
F01	np2008	75.109	scaffold1037	120854		M01	lm3084	55.822	scaffold1385	19508
F01	np1455	76.241	scaffold540	606564		M01	lm3081	55.832	scaffold1385	19391
F01	hk766	76.59	scaffold1501	38257		M01	lm3078	55.873	scaffold1385	19320
F01	np2276	77.267	scaffold1544	24261		M01	lm3080	56.07	scaffold1385	19372
F01	np1665	82.336	scaffold684	232995		M01	lm3090	56.181	scaffold1385	137521
F01	np2260	84.719	scaffold1501	57977		M01	lm1709	56.191	scaffold414	37718
F01	hk755	85.221	scaffold1385	137566		M01	lm1147	56.248	scaffold236	92289
F01	np2223	86.452	scaffold1385	19459		M01	lm1151	56.257	scaffold236	312387
F01	np2215	86.643	scaffold1372	13845		M01	lm3089	56.313	scaffold1385	77903
F01	np2214	87.129	scaffold1372	13660		M01	lm1152	56.324	scaffold236	433334
F01	np461	87.783	scaffold118	556255		M01	lm1154	56.346	scaffold236	501256
F01	np460	87.823	scaffold118	556253		M01	lm3068	56.372	scaffold1372	13805
F01	np459	87.86	scaffold118	556243		M01	lm250	56.43	scaffold31	68746
F01	hk178	88.033	scaffold118	556217		M01	hk299	56.454	scaffold236	388791
F01	hk297	91.795	scaffold236	26725		M01	lm251	56.482	scaffold31	68750
F01	np1824	91.986	scaffold804	17625		M01	lm1155	56.494	scaffold236	501293
F01	np795	92.647	scaffold236	244422		M01	lm1153	56.512	scaffold236	481618
F01	hk369	93.429	scaffold328	305317		M01	lm1150	56.617	scaffold236	312344
F01	np158	94.41	scaffold31	68713		M01	hk49	56.694	scaffold31	489990
F01	np204	94.579	scaffold38	134108		M01	lm3457	56.752	scaffold2693	28548
F01	np206	94.874	scaffold38	134160		M01	lm266	56.775	scaffold31	872315
F01	np796	94.934	scaffold236	388698		M01	lm274	56.802	scaffold31	956472
F01	np798	95.091	scaffold236	481531		M01	lm275	56.806	scaffold31	956491
F01	np2207	95.264	scaffold1362	11027		M01	lm272	56.811	scaffold31	956348
F01	np797	95.469	scaffold236	433256		M01	lm271	56.816	scaffold31	956329
F01	np2206	95.579	scaffold1362	11014		M01	lm267	56.821	scaffold31	872348
F01	hk299	95.816	scaffold236	388791		M01	lm265	56.827	scaffold31	787739
F01	np205	95.877	scaffold38	134113		M01	lm2474	56.869	scaffold766	43782
F01	hk298	96.016	scaffold236	375816		M01	lm255	56.893	scaffold31	398154
F01	np162	96.532	scaffold31	471957		M01	lm258	56.897	scaffold31	398368
F01	hk51	96.89	scaffold31	503487		M01	hk47	56.92	scaffold31	471732
F01	hk50	96.89	scaffold31	503482		M01	hk48	56.925	scaffold31	471834
F01	np164	97	scaffold31	489988		M01	lm3456	56.936	scaffold2693	28503
F01	np159	97.156	scaffold31	333115		M01	lm256	56.955	scaffold31	398206
F01	np163	97.187	scaffold31	489953		M01	lm260	56.973	scaffold31	489883
F01	np161	97.269	scaffold31	398345		M01	lm261	56.973	scaffold31	489920
F01	np166	97.283	scaffold31	503400		M01	lm259	56.978	scaffold31	449141
F01	np160	97.433	scaffold31	398236		M01	lm262	56.979	scaffold31	489958
F01	hk48	97.635	scaffold31	471834		M01	lm270	57.005	scaffold31	955503
F01	hk599	97.687	scaffold784	194769		M01	lm269	57.007	scaffold31	955479
F01	hk47	97.732	scaffold31	471732		M01	hk50	57.007	scaffold31	503482
F01	np165	97.83	scaffold31	503385		M01	hk270	57.106	scaffold224	873245
F01	hk49	97.96	scaffold31	489990		M01	lm257	57.162	scaffold31	398237
F01	hk756	97.967	scaffold1407	94764		M01	lm3035	57.268	scaffold1326	132761
F01	hk758	98.036	scaffold1407	94949		M01	lm3034	57.27	scaffold1326	132733
F01	hk757	98.036	scaffold1407	94946		M01	lm268	57.32	scaffold31	920957
F01	np1073	98.12	scaffold328	305280		M01	lm1481	57.397	scaffold327	39782
F01	np1474	99.101	scaffold557	329517		M01	lm1091	57.488	scaffold224	1186311
F01	np1473	99.386	scaffold557	329354		M01	lm1485	57.49	scaffold327	545327
F01	np1475	99.624	scaffold557	329541		M01	lm1084	57.513	scaffold224	1023081
F01	np1216	100.653	scaffold394	136190		M01	lm1090	57.545	scaffold224	1186226
F01	np1805	100.822	scaffold784	252413		M01	lm1086	57.58	scaffold224	1023135
F01	np1804	101.025	scaffold784	252315		M01	lm1482	57.651	scaffold327	39853
F01	np1062	101.281	scaffold327	728090		M01	lm1085	57.7	scaffold224	1023129
F01	np1060	101.428	scaffold327	350361		M01	lm1089	57.727	scaffold224	1186206
F01	np1063	101.557	scaffold327	859252		M01	lm1480	57.813	scaffold327	39612
F01	np1057	101.582	scaffold327	350230		M01	lm1088	57.854	scaffold224	1023253
F01	np2484	101.655	scaffold2693	28385		M01	lm1483	57.87	scaffold327	195162
F01	np2483	101.745	scaffold2693	28345		M01	lm1087	57.877	scaffold224	1023241
F01	np1061	101.815	scaffold327	680888		M01	lm1083	57.879	scaffold224	825368
F01	np1059	101.873	scaffold327	350300		M01	hk297	58.065	scaffold236	26725
F01	np1058	101.898	scaffold327	350296		M01	lm1486	58.186	scaffold327	587822
F01	np553	101.922	scaffold143	137623		M01	lm1484	58.287	scaffold327	497784
F01	np1785	101.939	scaffold766	64775		M01	lm1080	58.528	scaffold224	740956
F01	np1786	101.939	scaffold766	64838		M01	lm264	58.692	scaffold31	536548
F01	np1064	102.222	scaffold327	859317		M01	lm252	59.167	scaffold31	68862
F01	np1065	102.338	scaffold327	859339		M01	hk178	59.394	scaffold118	556217
F01	np1701	102.397	scaffold707	238078		M01	lm1149	59.846	scaffold236	244446
F01	np1046	102.534	scaffold327	39718		M01	lm1148	59.958	scaffold236	244410
F01	np1055	102.543	scaffold327	246826		M01	lm1216	60.692	scaffold251	121701
F01	np1054	102.544	scaffold327	246815		M01	lm1217	61.417	scaffold251	143326
F01	np1048	102.566	scaffold327	39917		M01	lm1092	61.678	scaffold225	267238
F01	np1047	102.566	scaffold327	39896		M01	lm1093	61.862	scaffold225	267241
F01	np1052	102.769	scaffold327	195126		M01	lm1218	62.154	scaffold251	143329
F01	np1053	102.783	scaffold327	246812		M01	lm2323	62.377	scaffold682	69679
F01	np1051	102.864	scaffold327	195118		M01	lm2987	62.669	scaffold1283	46281
F01	np1049	102.87	scaffold327	129942		M01	lm2985	62.889	scaffold1283	46215
F01	np1050	103.02	scaffold327	129961		M01	lm1857	63.208	scaffold449	90855
F01	np1056	103.314	scaffold327	347531		M01	lm1862	63.264	scaffold449	146683
F01	np752	103.413	scaffold224	698189		M01	lm1859	63.306	scaffold449	146556
F01	hk270	103.755	scaffold224	873245		M01	lm1861	63.311	scaffold449	146674
F01	np628	103.901	scaffold171	481477		M01	lm1858	63.546	scaffold449	146542
F01	np484	104.211	scaffold126	98042		M01	hk200	63.7	scaffold140	446387
F01	np755	104.223	scaffold224	794769		M01	lm1490	63.719	scaffold332	372914
F01	np753	104.287	scaffold224	794702		M01	lm791	64.08	scaffold140	302701
F01	np754	104.819	scaffold224	794750		M01	lm1860	64.465	scaffold449	146666
F01	np1545	105.001	scaffold600	351994		M01	lm711	72.07	scaffold122	376290
F01	np1544	105.001	scaffold600	351968		M01	lm710	72.605	scaffold122	376283
F01	np1543	105.041	scaffold600	351961		M01	hk484	73.575	scaffold481	101265
F01	np756	105.043	scaffold224	939428		M01	lm2412	74.244	scaffold737	283976
F01	np1720	109.678	scaffold720	192347		M01	lm3373	74.441	scaffold1960	167445
F01	np1077	115.472	scaffold330	449422		M01	lm2553	75.008	scaffold856	167020
F01	np974	118.033	scaffold302	507008		M01	lm3283	75.268	scaffold1715	176902
F01	np978	118.318	scaffold302	621321		M01	lm1459	75.413	scaffold317	346876
F01	np975	118.344	scaffold302	621151		M01	lm1457	75.758	scaffold317	346775
F01	np977	118.432	scaffold302	621241		M01	lm1456	75.763	scaffold317	346760
F01	np976	118.636	scaffold302	621188		M01	lm2255	75.817	scaffold635	45799
F01	np973	119.217	scaffold302	490428		M01	lm2256	76.031	scaffold635	45808
F01	hk352	119.796	scaffold302	109361		M01	lm1458	76.278	scaffold317	346837
F01	np2069	121.215	scaffold1130	134638		M01	lm336	76.723	scaffold44	279376
F01	hk207	122.488	scaffold154	217769		M01	lm1944	76.926	scaffold481	9778
F01	hk208	122.76	scaffold154	217847		M01	lm1945	77.158	scaffold481	101205
F01	hk752	123.486	scaffold1364	162085		M01	lm1946	77.365	scaffold481	101227
F01	np579	123.53	scaffold154	1002706		M01	lm337	77.62	scaffold44	285344
F01	np2270	123.96	scaffold1528	50670		M01	lm3372	77.72	scaffold1960	112296
F01	np2271	124.112	scaffold1528	50731		M01	lm1943	77.842	scaffold481	9775
F01	np2272	124.169	scaffold1528	50754		M01	lm2411	77.929	scaffold737	227903
F01	np576	124.297	scaffold154	72649		M01	hk86	80.176	scaffold44	285389
F01	np69	124.449	scaffold14	245765		M01	hk85	80.703	scaffold44	285352
F01	np578	124.463	scaffold154	727791		M01	lm1538	81.332	scaffold348	400771
F01	np66	124.466	scaffold14	245738		M01	hk116	85.665	scaffold59	632876
F01	np67	124.466	scaffold14	245748		M01	lm3382	85.731	scaffold2015	129316
F01	np68	124.699	scaffold14	245758		M01	hk629	85.792	scaffold875	172032
F01	np2208	124.754	scaffold1364	162087		M01	hk672	86.1	scaffold993	78503
F01	np577	124.79	scaffold154	415292		M01	lm2628	86.664	scaffold932	180109
F01	np70	125.387	scaffold14	245804		M01	lm965	87.005	scaffold187	581698
F01	hk238	133.074	scaffold185	85575		M01	lm435	87.209	scaffold59	901857
F01	hk237	133.074	scaffold185	85514		M01	lm961	87.21	scaffold187	134367
F01	np659	133.281	scaffold185	85556		M01	lm2627	87.473	scaffold932	180073
F01	hk657	133.284	scaffold954	223597		M01	lm963	87.676	scaffold187	381229
F01	np660	133.539	scaffold185	257808		M01	lm964	87.684	scaffold187	381308
F01	np1784	134.096	scaffold765	252397		M01	lm962	87.817	scaffold187	134439
F01	np1952	135.47	scaffold987	111794		M01	lm2629	88.146	scaffold932	180127
F01	hk844	142.514	scaffold2582	19894		M01	lm2692	89.542	scaffold991	113783
F01	hk845	142.514	scaffold2582	19899		M01	lm3348	89.847	scaffold1888	77096
F01	hk785	143.295	scaffold1662	189111		M01	lm79	90.378	scaffold11	91745
F01	hk784	143.295	scaffold1662	189102		M01	lm966	90.477	scaffold187	769880
F01	hk786	143.295	scaffold1662	189287		M01	lm2680	90.517	scaffold986	85381
F01	hk9	150.623	scaffold6	937400		M01	lm371	90.601	scaffold49	144100
F01	hk10	150.623	scaffold6	937407		M01	lm367	90.723	scaffold49	116859
F01	np170	151.052	scaffold32	622723		M01	lm368	90.912	scaffold49	116872
F01	np171	151.332	scaffold32	622855		M01	lm2693	91.015	scaffold991	220995
F01	np169	151.658	scaffold32	583825		M01	lm369	91.016	scaffold49	116899
F01	hk8	152.518	scaffold6	937355		M01	lm2179	91.256	scaffold599	66582
F01	hk11	152.574	scaffold6	1545573		M01	lm81	91.404	scaffold11	611551
F01	np288	155.223	scaffold64	669519		M01	lm80	91.529	scaffold11	353997
F01	np1907	155.761	scaffold908	104331		M01	lm1255	91.607	scaffold261	237090
F01	np1908	155.761	scaffold908	104487		M01	lm3191	91.646	scaffold1553	10230
F01	np668	156.208	scaffold188	946409		M01	lm3190	91.676	scaffold1553	10172
F01	np28	156.268	scaffold6	761002		M01	lm1257	91.812	scaffold261	261063
F01	np669	156.273	scaffold188	1040182		M01	lm3033	91.943	scaffold1324	257041
F01	np291	156.274	scaffold64	820990		M01	lm82	92.095	scaffold11	716220
F01	np27	156.276	scaffold6	760992		M01	lm83	92.096	scaffold11	716254
F01	np2479	156.293	scaffold2565	5032		M01	lm462	92.199	scaffold65	355802
F01	np172	156.32	scaffold32	689071		M01	lm1256	92.244	scaffold261	237129
F01	np290	156.322	scaffold64	820909		M01	hk497	92.298	scaffold510	305012
F01	np287	156.34	scaffold64	602891		M01	lm3347	92.337	scaffold1888	77002
F01	np1542	156.349	scaffold599	212182		M01	hk740	92.421	scaffold1324	256948
F01	np289	156.368	scaffold64	806409		M01	lm2864	92.529	scaffold1146	148572
F01	np30	156.383	scaffold6	1030913		M01	hk498	92.694	scaffold510	745534
F01	np29	156.389	scaffold6	1030875		M01	lm1985	93.584	scaffold510	467701
F01	np1540	156.401	scaffold599	70790		M01	lm1986	94.15	scaffold510	781497
F01	np1541	156.401	scaffold599	70804		M01	lm3331	94.348	scaffold1846	25336
F01	np26	156.414	scaffold6	625430		M01	lm658	94.377	scaffold110	706839
F01	np1538	156.424	scaffold599	70653		M01	lm659	94.478	scaffold110	706867
F01	np1539	156.44	scaffold599	70716		M01	lm656	94.491	scaffold110	706813
F01	np1909	156.697	scaffold908	141801		M01	lm657	94.509	scaffold110	706823
F01	np286	156.762	scaffold64	47292		M01	lm1984	94.633	scaffold510	321597
F01	np1537	157.2	scaffold599	69578		M01	lm1987	94.636	scaffold510	781642
F01	np992	173.393	scaffold306	368218		M01	lm3330	94.707	scaffold1846	25274
F01	np1218	174.581	scaffold394	363882		M01	lm655	94.947	scaffold110	639468
F01	np1217	174.599	scaffold394	363841		M01	lm654	94.984	scaffold110	562935
F01	np1926	175.257	scaffold932	284545		M01	lm1245	95.063	scaffold257	439168
F01	hk3	179.535	scaffold3	301219		M01	lm1242	95.224	scaffold257	439087
F01	np9	180.581	scaffold3	91401		M01	hk801	95.579	scaffold1846	31497
F01	np12	187.414	scaffold3	401469		M01	lm45	95.67	scaffold6	475524
F01	np402	187.519	scaffold103	432670		M01	lm1244	95.93	scaffold257	439157
F01	np11	188.002	scaffold3	401436		M01	lm1243	96.432	scaffold257	439114
F01	np10	188.331	scaffold3	401412		M01	lm660	96.903	scaffold110	768040
F01	np13	188.86	scaffold3	429928		M01	hk298	97.595	scaffold236	375816
F01	np404	205.765	scaffold103	716878		M01	hk788	97.851	scaffold1699	79530
F01	np403	206.102	scaffold103	716863		M01	lm3439	100.451	scaffold2443	6629
F01	np1404	206.446	scaffold494	394055		M01	lm3438	100.696	scaffold2443	6618
F01	np405	206.66	scaffold103	717066		M01	lm3437	103.574	scaffold2443	6583
F01	np1403	207.016	scaffold494	340183		M01	lm3440	113.041	scaffold2443	6634
F01	np1402	207.407	scaffold494	340158		M01	lm3441	116.991	scaffold2443	6640
F01	np401	208.04	scaffold103	432657		M02	lm505	0	scaffold77	281967
F01	np1401	216.128	scaffold494	149077		M02	lm1426	1.174	scaffold312	238068
F01	np1400	216.781	scaffold494	149061		M02	lm2053	7.05	scaffold537	43968
F01	np1399	217.122	scaffold494	148866		M02	lm1651	8.349	scaffold389	297186
F01	np593	229.784	scaffold160	54514		M02	hk346	11.611	scaffold292	537820
F01	hk211	230.154	scaffold160	367232		M02	lm2199	12.934	scaffold610	432892
F01	hk210	230.154	scaffold160	367105		M02	lm469	17.406	scaffold69	299464
F01	np1107	230.801	scaffold343	103925		M02	lm2661	17.862	scaffold965	80517
F01	np739	231.084	scaffold218	467239		M02	lm949	18.887	scaffold184	245639
F01	np1426	231.393	scaffold523	115558		M02	lm502	19.508	scaffold77	245650
F01	np1425	231.393	scaffold523	115546		M02	lm2631	21.283	scaffold936	234535
F01	np1427	231.55	scaffold523	186200		M02	lm1425	21.41	scaffold312	202169
F01	hk751	231.581	scaffold1360	13756		M02	lm2785	21.455	scaffold1075	138611
F01	np1109	231.846	scaffold343	337054		M02	lm2784	21.514	scaffold1075	138555
F01	hk212	231.889	scaffold160	456095		M02	lm1039	22.962	scaffold216	152905
F01	np1114	232.116	scaffold343	978394		M02	lm1040	23.09	scaffold216	152953
F01	np35	232.125	scaffold7	71648		M02	lm2839	23.698	scaffold1119	46464
F01	np2205	232.141	scaffold1360	99389		M02	lm1574	24.349	scaffold359	109517
F01	np1491	232.142	scaffold571	124804		M02	lm1618	25.242	scaffold375	235106
F01	np157	232.161	scaffold30	1043691		M02	lm2132	25.916	scaffold575	586729
F01	np34	232.172	scaffold7	71618		M02	lm2131	26.215	scaffold575	586665
F01	np33	232.18	scaffold7	71615		M02	hk391	27.207	scaffold359	203995
F01	np1113	232.182	scaffold343	709647		M02	lm1575	27.488	scaffold359	139071
F01	np1112	232.186	scaffold343	709645		M02	lm2101	27.784	scaffold561	50710
F01	np36	232.192	scaffold7	71650		M02	lm1576	28.046	scaffold359	178279
F01	np1111	232.193	scaffold343	709629		M02	lm1577	28.227	scaffold359	187865
F01	np2204	232.196	scaffold1360	13819		M02	lm2103	28.594	scaffold561	50833
F01	np1822	232.219	scaffold803	162364		M02	lm2102	28.834	scaffold561	50718
F01	np597	232.231	scaffold160	456129		M02	lm2795	29.115	scaffold1084	157768
F01	np596	232.241	scaffold160	456025		M02	lm2698	29.19	scaffold1002	164755
F01	np1108	232.242	scaffold343	161847		M02	lm468	29.224	scaffold69	115537
F01	np738	232.244	scaffold218	331862		M02	lm2793	29.224	scaffold1084	157616
F01	np39	232.588	scaffold7	1214901		M02	lm2794	29.233	scaffold1084	157649
F01	np595	232.672	scaffold160	367330		M02	lm2104	29.25	scaffold561	50868
F01	np594	232.951	scaffold160	367241		M02	hk393	29.981	scaffold359	273651
F01	np37	232.971	scaffold7	519563		M02	hk392	29.987	scaffold359	273619
F01	np1116	233.254	scaffold343	1115421		M02	lm3238	30.927	scaffold1640	103472
F01	np1115	233.446	scaffold343	1115408		M02	lm2130	31.542	scaffold575	586549
F01	np38	233.731	scaffold7	1039624		M02	lm948	31.775	scaffold184	245589
F01	np1823	233.803	scaffold803	360965		M02	lm634	32.118	scaffold102	227410
F01	np1110	239.574	scaffold343	605225		M02	lm2133	32.454	scaffold575	586771
F01	np2359	242.057	scaffold1755	131681		M02	lm480	33.107	scaffold71	735696
F01	np563	244.897	scaffold148	33681		M02	lm479	33.12	scaffold71	735598
F02	np1264	0	scaffold422	71985		M02	lm3113	33.791	scaffold1434	175153
F02	np1764	0.554	scaffold741	52377		M02	hk383	34.027	scaffold351	386549
F02	np1271	0.626	scaffold422	371007		M02	lm2218	34.336	scaffold615	75338
F02	np1266	0.71	scaffold422	254448		M02	hk830	34.539	scaffold2181	67410
F02	np1268	0.711	scaffold422	310196		M02	lm1964	34.763	scaffold492	157552
F02	np2236	0.718	scaffold1446	81749		M02	lm2184	34.981	scaffold606	172152
F02	np1267	0.745	scaffold422	310068		M02	hk384	35.119	scaffold351	443065
F02	np1269	0.774	scaffold422	310240		M02	hk164	35.143	scaffold102	377308
F02	np1270	0.876	scaffold422	346233		M02	lm2019	35.297	scaffold522	273724
F02	np1765	0.923	scaffold741	138086		M02	lm3324	35.555	scaffold1824	59638
F02	np1265	1.703	scaffold422	162135		M02	lm636	35.639	scaffold102	377292
F02	hk449	2.46	scaffold422	249619		M02	lm2018	35.652	scaffold522	273709
F02	hk450	2.789	scaffold422	371040		M02	lm635	35.722	scaffold102	377280
F02	hk586	3.55	scaffold741	112939		M02	lm2543	35.974	scaffold840	6596
F02	hk587	6.194	scaffold741	138006		M02	lm2817	36.005	scaffold1099	44532
F02	np1249	15.002	scaffold413	303443		M02	lm2818	36.011	scaffold1099	44535
F02	np53	17.637	scaffold10	13196		M02	hk506	36.036	scaffold522	368579
F02	np52	18.95	scaffold10	13033		M02	lm3112	36.087	scaffold1434	32307
F02	np1572	20.116	scaffold618	250056		M02	lm3030	36.182	scaffold1318	176926
F02	np1571	20.184	scaffold618	250055		M02	lm3032	36.235	scaffold1318	176943
F02	np2327	23.951	scaffold1680	120898		M02	lm3031	36.281	scaffold1318	176933
F02	np207	30.135	scaffold38	951292		M02	hk342	36.442	scaffold284	445723
F02	hk217	36.389	scaffold165	412312		M02	lm2423	36.636	scaffold742	303909
F02	np352	36.736	scaffold86	74977		M02	lm3411	36.681	scaffold2181	67415
F02	np608	37.101	scaffold165	405034		M02	lm2424	36.84	scaffold742	304017
F02	np609	37.343	scaffold165	412325		M02	lm3248	36.85	scaffold1651	37285
F02	np351	37.372	scaffold86	74852		M02	lm220	37.082	scaffold25	391504
F02	np354	37.391	scaffold86	269847		M02	hk701	37.279	scaffold1215	151565
F02	np350	37.411	scaffold86	74797		M02	hk702	37.279	scaffold1215	151621
F02	np353	37.78	scaffold86	262657		M02	hk689	37.293	scaffold1099	44716
F02	hk218	38.584	scaffold165	566793		M02	lm2501	37.639	scaffold797	263143
F02	np1647	42.37	scaffold664	354707		M02	lm114	37.973	scaffold15	552751
F02	np934	42.383	scaffold277	41717		M02	lm3249	38.093	scaffold1651	116626
F02	np936	42.383	scaffold277	41731		M02	hk20	38.431	scaffold15	581060
F02	np935	42.404	scaffold277	41723		M02	lm496	38.886	scaffold75	74974
F02	hk337	42.834	scaffold277	50828		M02	lm2198	39.22	scaffold610	283897
F02	hk338	43.3	scaffold277	50865		M02	hk18	39.355	scaffold15	542036
F02	hk633	43.559	scaffold876	246454		M02	lm2910	39.366	scaffold1215	151633
F02	hk555	43.631	scaffold664	354715		M02	lm2193	39.541	scaffold610	53146
F02	np2096	43.658	scaffold1196	214363		M02	lm2192	39.555	scaffold610	53109
F02	hk699	44.02	scaffold1196	214357		M02	lm1929	39.746	scaffold476	15586
F02	np2098	44.854	scaffold1196	220002		M02	lm3424	39.837	scaffold2286	34288
F02	np2097	44.854	scaffold1196	219949		M02	lm2190	39.877	scaffold610	52954
F02	hk366	46.102	scaffold320	154131		M02	lm2191	39.905	scaffold610	53019
F02	hk379	46.526	scaffold339	482300		M02	lm2195	39.946	scaffold610	281089
F02	np2074	47.203	scaffold1140	113116		M02	lm2197	40.138	scaffold610	281126
F02	hk832	47.232	scaffold2186	4075		M02	lm2196	40.331	scaffold610	281120
F02	np1451	47.556	scaffold537	391807		M02	lm2909	40.415	scaffold1215	108300
F02	hk831	47.572	scaffold2186	3916		M02	lm504	40.725	scaffold77	281805
F02	hk512	48.846	scaffold537	276391		M02	lm503	40.835	scaffold77	281795
F02	hk513	48.846	scaffold537	276439		M02	lm2897	41.113	scaffold1193	154895
F02	hk356	49.855	scaffold304	158609		M02	lm1927	41.379	scaffold476	14975
F02	np682	51.344	scaffold194	899178		M02	lm2234	41.727	scaffold621	318212
F02	np984	52.636	scaffold304	158597		M02	lm2233	42.035	scaffold621	318203
F02	np941	54.929	scaffold279	291990		M02	lm3151	42.311	scaffold1493	236203
F02	np2491	67.855	scaffold2781	34291		M02	lm3150	42.345	scaffold1493	236161
F02	np2490	67.966	scaffold2781	34184		M02	lm3152	42.384	scaffold1493	236213
F02	np2489	68.144	scaffold2781	22732		M02	lm1928	43.251	scaffold476	15527
F02	hk796	68.477	scaffold1794	93443		M02	lm1424	43.937	scaffold312	202063
F02	hk795	68.521	scaffold1794	93375		M02	lm2513	44.654	scaffold812	151414
F02	np2370	70.518	scaffold1794	93369		M02	lm2512	44.95	scaffold812	151115
F02	np1405	72.222	scaffold497	87138		M02	lm74	51.998	scaffold10	702949
F02	np56	74.311	scaffold10	703040		M02	lm75	52.109	scaffold10	702957
F02	np1723	75.246	scaffold722	562640		M02	lm76	52.42	scaffold10	703022
F02	np1724	75.554	scaffold722	562647		M02	lm73	52.462	scaffold10	702942
F02	np435	78.853	scaffold110	56614		M02	lm1339	53.878	scaffold279	47086
F02	np1556	81.645	scaffold610	53821		M02	lm1338	53.88	scaffold279	47054
F02	np1009	85.196	scaffold312	551295		M02	lm1337	53.948	scaffold279	46999
F02	np1007	86.968	scaffold312	238052		M02	lm3318	55.335	scaffold1794	93348
F02	np1008	86.976	scaffold312	551262		M02	hk796	55.841	scaffold1794	93443
F02	np303	88.771	scaffold71	735753		M02	hk795	55.846	scaffold1794	93375
F02	np1369	89.881	scaffold476	15519		M02	lm3461	56.184	scaffold2781	22543
F02	hk701	90.417	scaffold1215	151565		M02	lm993	57.687	scaffold194	545319
F02	hk702	90.417	scaffold1215	151621		M02	hk699	58.966	scaffold1196	214357
F02	np302	91.276	scaffold71	735546		M02	hk831	59.002	scaffold2186	3916
F02	np2095	93.072	scaffold1193	155084		M02	hk832	59.042	scaffold2186	4075
F02	np313	93.931	scaffold75	214597		M02	lm1881	59.471	scaffold457	405115
F02	np2211	94.568	scaffold1366	74542		M02	lm2663	59.767	scaffold972	49492
F02	np2212	95.052	scaffold1366	74586		M02	hk366	60.001	scaffold320	154131
F02	np2213	95.191	scaffold1366	74600		M02	lm1341	60.303	scaffold279	413091
F02	np301	95.896	scaffold71	291519		M02	lm1340	60.36	scaffold279	413015
F02	np1368	96.122	scaffold476	15091		M02	hk633	60.474	scaffold876	246454
F02	hk342	96.128	scaffold284	445723		M02	hk512	60.659	scaffold537	276391
F02	hk343	96.128	scaffold284	445771		M02	lm3413	60.873	scaffold2186	48867
F02	hk344	96.128	scaffold284	445786		M02	hk379	61.028	scaffold339	482300
F02	np1564	96.881	scaffold610	486247		M02	hk555	61.037	scaffold664	354715
F02	np1563	96.881	scaffold610	486212		M02	lm1404	61.23	scaffold304	22110
F02	np1557	97.764	scaffold610	486059		M02	lm3412	61.583	scaffold2186	48773
F02	np1559	97.764	scaffold610	486087		M02	lm3414	61.608	scaffold2186	48950
F02	np1558	97.865	scaffold610	486075		M02	lm2370	61.757	scaffold710	151121
F02	np1562	97.941	scaffold610	486195		M02	lm3140	61.919	scaffold1482	88285
F02	np1565	97.983	scaffold610	486253		M02	lm2305	61.944	scaffold664	478861
F02	np1560	97.988	scaffold610	486108		M02	lm2054	62.292	scaffold537	288986
F02	np1561	98.002	scaffold610	486111		M02	lm3137	62.4	scaffold1482	83799
F02	np1367	99.199	scaffold476	14997		M02	lm3139	62.433	scaffold1482	83943
F02	np2313	101.711	scaffold1651	110264		M02	lm3138	62.446	scaffold1482	83865
F02	hk20	102.276	scaffold15	581060		M02	lm3136	62.47	scaffold1482	83785
F02	hk383	102.542	scaffold351	386549		M02	lm2573	62.5	scaffold876	238797
F02	np2314	103.354	scaffold1651	116644		M02	hk337	62.517	scaffold277	50828
F02	hk830	103.591	scaffold2181	67410		M02	lm1461	62.811	scaffold320	154145
F02	hk18	103.811	scaffold15	542036		M02	lm1330	62.913	scaffold277	82085
F02	hk19	103.811	scaffold15	542059		M02	hk338	63.177	scaffold277	50865
F02	hk384	104.338	scaffold351	443065		M02	hk356	63.534	scaffold304	158609
F02	np1817	105.651	scaffold797	261299		M02	lm2304	64.084	scaffold664	478830
F02	np1130	105.675	scaffold351	442993		M02	lm2303	64.187	scaffold664	478734
F02	np1131	105.675	scaffold351	443009		M02	lm568	65.517	scaffold86	74935
F02	np1132	105.697	scaffold351	443120		M02	lm570	66.124	scaffold86	168056
F02	np1818	105.744	scaffold797	261323		M02	lm887	66.305	scaffold165	244325
F02	np1133	105.768	scaffold351	443202		M02	lm571	66.306	scaffold86	168065
F02	np2438	107.142	scaffold2181	67449		M02	lm573	66.338	scaffold86	269852
F02	np121	109.389	scaffold25	378478		M02	lm569	66.343	scaffold86	75010
F02	hk506	110.829	scaffold522	368579		M02	lm886	66.486	scaffold165	244247
F02	hk689	111.228	scaffold1099	44716		M02	hk218	66.557	scaffold165	566793
F02	hk164	114.129	scaffold102	377308		M02	lm69	67.251	scaffold10	13106
F02	np400	133.473	scaffold102	469958		M02	hk217	67.682	scaffold165	412312
F02	np2280	133.936	scaffold1549	90412		M02	lm2062	67.962	scaffold540	324768
F02	np1495	135.421	scaffold575	586649		M02	lm994	69.748	scaffold194	819910
F02	np2311	136.563	scaffold1643	88601		M02	hk587	71.292	scaffold741	138006
F02	hk346	137.621	scaffold292	537820		M02	lm2229	72.43	scaffold618	250030
F02	np317	138.008	scaffold77	88495		M02	lm2228	72.836	scaffold618	250002
F02	np2374	138.022	scaffold1824	59557		M02	lm1707	73.213	scaffold413	108965
F02	np1170	138.501	scaffold375	234979		M02	lm3407	73.916	scaffold2149	3818
F02	np1494	140.015	scaffold575	532126		M02	lm2225	74.218	scaffold618	226324
F02	np1549	142.786	scaffold606	171988		M02	lm2227	74.337	scaffold618	226498
F02	np318	144.89	scaffold77	450847		M02	lm1739	74.526	scaffold422	254458
F02	np298	149.621	scaffold69	115525		M02	lm2226	74.588	scaffold618	226406
F02	np2050	155.954	scaffold1084	172620		M02	lm1708	75.052	scaffold413	303442
F02	hk393	158.04	scaffold359	273651		M02	lm3122	75.15	scaffold1446	81677
F02	hk392	158.462	scaffold359	273619		M02	lm2419	75.43	scaffold741	112987
F02	np1142	160.46	scaffold359	205341		M02	lm1736	75.545	scaffold422	72144
F02	np1141	160.764	scaffold359	205290		M02	lm3121	75.612	scaffold1446	81540
F02	np1140	161.802	scaffold359	178223		M02	hk586	75.629	scaffold741	112939
F02	hk391	162.053	scaffold359	203995		M02	lm2420	75.798	scaffold741	138065
F02	np545	163.546	scaffold139	1000552		M02	lm2421	75.809	scaffold741	306460
F02	np543	166.142	scaffold139	953664		M02	lm1737	76.28	scaffold422	249590
F02	np544	168.772	scaffold139	953778		M02	hk450	76.623	scaffold422	371040
F02	np1547	173.834	scaffold602	254814		M02	lm1741	76.842	scaffold422	310102
F02	np2099	175.923	scaffold1196	303123		M02	lm1740	77.038	scaffold422	310069
F03	np2224	0	scaffold1400	6493		M02	hk449	78.798	scaffold422	249619
F03	np2225	0.232	scaffold1400	6657		M02	lm1738	79.07	scaffold422	249640
F03	np2415	0.995	scaffold1982	155956		M02	lm2898	82.358	scaffold1196	80758
F03	np2414	1.557	scaffold1982	155926		M02	lm995	85.908	scaffold194	819988
F03	np2226	1.776	scaffold1400	6660		M02	lm2135	87.176	scaffold577	586980
F03	np2253	2.494	scaffold1491	202401		M02	lm996	92.997	scaffold194	899084
F03	np2252	4.701	scaffold1491	202229		M02	lm3325	93.965	scaffold1825	3610
F03	np2094	5.863	scaffold1190	94173		M03	lm2472	0	scaffold764	86222
F03	np874	6.52	scaffold264	102232		M03	lm2438	0.822	scaffold750	37971
F03	np233	6.556	scaffold45	271541		M03	lm2777	1.594	scaffold1067	26493
F03	np232	6.828	scaffold45	231871		M03	lm2779	1.679	scaffold1067	26538
F03	np875	7.178	scaffold264	102308		M03	lm2778	1.689	scaffold1067	26506
F03	np2259	7.184	scaffold1498	207555		M03	lm2780	2.386	scaffold1067	55679
F03	np878	7.287	scaffold264	190152		M03	lm1650	2.748	scaffold388	432762
F03	np882	7.319	scaffold264	224668		M03	lm2730	3.546	scaffold1017	218951
F03	np1830	7.456	scaffold819	16444		M03	lm2232	3.726	scaffold620	231784
F03	np880	7.585	scaffold264	190198		M03	lm2231	3.749	scaffold620	231761
F03	np881	7.662	scaffold264	190218		M03	lm2442	3.751	scaffold750	71491
F03	hk97	8.196	scaffold45	271742		M03	lm2441	3.761	scaffold750	71442
F03	np1829	8.888	scaffold819	16386		M03	lm2729	3.84	scaffold1017	92623
F03	np877	9.493	scaffold264	164153		M03	lm2443	3.892	scaffold750	247495
F03	np876	9.876	scaffold264	164147		M03	lm2439	3.907	scaffold750	71382
F03	hk320	10.743	scaffold264	102276		M03	lm2440	3.96	scaffold750	71387
F03	np879	11.429	scaffold264	190158		M03	lm2564	4.499	scaffold867	375292
F03	np2431	11.558	scaffold2048	5372		M03	lm2023	4.558	scaffold524	95750
F03	np1921	12.005	scaffold930	207507		M03	lm2021	4.748	scaffold524	95586
F03	np309	12.334	scaffold74	188058		M03	lm2566	4.836	scaffold867	412847
F03	hk121	12.555	scaffold74	211771		M03	lm2020	4.85	scaffold524	95565
F03	np1920	12.739	scaffold930	207409		M03	lm2567	4.911	scaffold867	419740
F03	np311	13.327	scaffold74	374389		M03	lm2570	4.96	scaffold867	419785
F03	hk123	13.421	scaffold74	214355		M03	lm2568	4.997	scaffold867	419760
F03	np312	13.844	scaffold74	856422		M03	lm2569	5.026	scaffold867	419774
F03	hk698	13.991	scaffold1190	94142		M03	lm2547	5.102	scaffold849	164793
F03	np310	14.594	scaffold74	225111		M03	lm2548	5.106	scaffold849	164846
F03	hk532	14.706	scaffold591	219617		M03	lm2022	5.325	scaffold524	95595
F03	np465	15.179	scaffold120	195974		M03	lm2565	5.421	scaffold867	412738
F03	np464	15.417	scaffold120	195950		M03	hk625	5.517	scaffold867	292099
F03	hk122	15.717	scaffold74	214305		M03	hk627	5.573	scaffold867	292256
F03	hk16	15.978	scaffold9	1399194		M03	lm2024	6.094	scaffold524	305008
F03	np1922	16.332	scaffold930	289243		M03	lm3409	7.33	scaffold2176	49518
F03	hk647	17.431	scaffold921	372658		M03	lm3410	7.483	scaffold2176	49564
F03	hk646	17.455	scaffold921	372648		M03	lm2875	7.636	scaffold1164	133775
F03	np466	18.852	scaffold120	618683		M03	lm2322	7.753	scaffold680	96838
F03	np50	20.693	scaffold9	1470506		M03	lm2946	8.038	scaffold1239	155741
F03	np1594	21.913	scaffold633	316958		M03	lm2283	8.2	scaffold655	98940
F03	hk14	22.413	scaffold9	1366531		M03	lm2284	8.7	scaffold655	98943
F03	np2437	23.02	scaffold2176	49536		M03	lm1649	9.331	scaffold388	432709
F03	np2136	24.537	scaffold1239	155858		M03	lm2285	10.25	scaffold655	498762
F03	hk15	24.739	scaffold9	1399181		M03	lm2941	16.461	scaffold1239	54832
F03	np1625	25.118	scaffold655	97839		M03	lm2944	16.466	scaffold1239	54935
F03	np2133	26.229	scaffold1239	54826		M03	lm2938	16.55	scaffold1239	45231
F03	np2134	27.128	scaffold1239	109191		M03	lm2939	16.898	scaffold1239	54817
F03	np1782	27.981	scaffold764	12367		M03	lm703	24.151	scaffold120	829844
F03	np1870	28.381	scaffold867	375200		M03	lm704	24.881	scaffold120	1016690
F03	np1783	28.637	scaffold764	86203		M03	lm2620	25.695	scaffold930	27122
F03	hk125	29.162	scaffold78	458682		M03	lm60	26.353	scaffold9	1241137
F03	np1629	29.474	scaffold655	498578		M03	lm61	26.398	scaffold9	1241271
F03	np1626	29.49	scaffold655	98737		M03	lm701	26.469	scaffold120	196039
F03	np1627	29.809	scaffold655	98929		M03	lm66	26.737	scaffold9	1399143
F03	np1628	30.102	scaffold655	182839		M03	lm65	27.007	scaffold9	1399142
F03	np1631	30.385	scaffold655	498734		M03	lm3394	27.066	scaffold2059	19909
F03	hk592	30.414	scaffold764	86216		M03	hk15	27.138	scaffold9	1399181
F03	np1630	30.45	scaffold655	498690		M03	hk14	27.163	scaffold9	1366531
F03	np1617	32.626	scaffold646	192669		M03	lm63	27.443	scaffold9	1332401
F03	np1616	33.083	scaffold646	192651		M03	lm2796	27.683	scaffold1087	41584
F03	np467	33.333	scaffold120	701913		M03	lm64	27.868	scaffold9	1332424
F03	np2135	34.37	scaffold1239	155767		M03	lm702	28	scaffold120	618761
F03	np1213	34.51	scaffold391	311071		M03	lm62	28.281	scaffold9	1332357
F03	np1214	35.308	scaffold391	311111		M03	lm489	29.318	scaffold74	211620
F03	np1215	35.406	scaffold391	311179		M03	lm490	29.416	scaffold74	211687
F03	hk420	35.697	scaffold391	319306		M03	lm2295	30.043	scaffold661	132889
F03	np642	35.71	scaffold176	977695		M03	lm2623	30.187	scaffold930	289177
F03	np639	36.032	scaffold176	962691		M03	lm2619	30.264	scaffold930	17593
F03	np319	36.646	scaffold78	185390		M03	lm2808	30.36	scaffold1093	124477
F03	np1324	37.033	scaffold445	437597		M03	lm2621	30.585	scaffold930	211250
F03	np640	37.776	scaffold176	962794		M03	lm2809	30.884	scaffold1093	269728
F03	np638	37.854	scaffold176	962652		M03	lm491	30.891	scaffold74	211830
F03	np641	38.222	scaffold176	962800		M03	lm2622	30.954	scaffold930	289088
F03	np2365	38.615	scaffold1764	2331		M03	lm494	31.024	scaffold74	881323
F03	hk198	38.654	scaffold136	123227		M03	lm2970	31.044	scaffold1267	138703
F03	np520	38.784	scaffold136	123131		M03	lm2971	31.063	scaffold1267	138728
F03	hk197	39.196	scaffold136	123056		M03	lm2972	31.076	scaffold1267	138821
F03	np524	39.42	scaffold136	123205		M03	lm493	31.428	scaffold74	560254
F03	np522	39.42	scaffold136	123185		M03	lm492	31.955	scaffold74	225225
F03	np523	39.668	scaffold136	123195		M03	lm351	33.683	scaffold45	269995
F03	np521	40.335	scaffold136	123175		M03	lm3156	34.14	scaffold1498	207606
F03	np525	40.542	scaffold136	133672		M03	lm352	34.183	scaffold45	270007
F03	np526	40.59	scaffold136	133818		M03	lm353	34.192	scaffold45	271600
F03	hk345	41.681	scaffold285	225211		M03	lm1269	34.522	scaffold264	102129
F03	np1781	41.727	scaffold764	12274		M03	lm1268	34.553	scaffold264	102127
F03	hk707	41.916	scaffold1235	26533		M03	hk97	34.753	scaffold45	271742
F03	np1323	43.215	scaffold445	379251		M03	lm1271	34.923	scaffold264	190163
F03	hk706	43.913	scaffold1235	26497		M03	lm1270	35.158	scaffold264	190129
F03	np2369	45.699	scaffold1789	79697		M03	lm1273	36.433	scaffold264	224647
F03	np1428	50.773	scaffold524	103594		M03	lm1272	36.67	scaffold264	224477
F03	np1429	51.439	scaffold524	304977		M03	lm2155	37.177	scaffold591	219605
F03	np2035	52.539	scaffold1067	55548		M03	lm2339	39.226	scaffold688	307538
F03	np2036	53.074	scaffold1067	55619		M03	lm2154	47.573	scaffold591	87159
F03	hk627	53.075	scaffold867	292256		M03	lm2878	48.668	scaffold1167	137559
F03	hk626	53.078	scaffold867	292153		M03	lm2464	49.399	scaffold761	258584
F03	hk625	53.078	scaffold867	292099		M03	lm2461	49.95	scaffold761	257779
F03	np1775	53.331	scaffold750	364900		M03	lm2459	50.488	scaffold761	257706
F03	np1488	53.709	scaffold567	163865		M03	lm2466	50.819	scaffold761	262333
F03	np1774	53.907	scaffold750	359862		M03	lm2465	50.844	scaffold761	262291
F03	np2033	54.331	scaffold1067	26516		M03	lm2462	51.325	scaffold761	257795
F03	np1871	54.441	scaffold867	412811		M03	lm2460	51.865	scaffold761	257771
F03	hk814	54.589	scaffold1938	89634		M03	lm3148	52.29	scaffold1491	202371
F03	np1032	54.605	scaffold322	411492		M03	lm3146	52.353	scaffold1491	202235
F03	hk525	55.437	scaffold567	106229		M03	lm3097	53.02	scaffold1400	77689
F03	np1868	55.672	scaffold867	75300		M03	lm2606	53.098	scaffold921	382166
F03	np2034	56.431	scaffold1067	26532		M03	lm508	53.233	scaffold78	465965
F03	np2037	57.845	scaffold1067	55654		M03	lm509	53.525	scaffold78	465990
F03	np2458	58.571	scaffold2324	57871		M03	lm512	53.658	scaffold78	604788
F03	np1449	59.229	scaffold534	73251		M03	lm511	53.68	scaffold78	517722
F03	hk836	59.317	scaffold2282	54739		M03	lm510	53.712	scaffold78	466023
F03	np1448	59.535	scaffold534	39800		M03	lm1840	54.479	scaffold445	390618
F03	hk605	59.632	scaffold811	198998		M03	lm1350	54.99	scaffold285	137810
F03	hk606	60.172	scaffold811	199003		M03	lm506	55.113	scaffold78	102562
F03	np2422	60.329	scaffold2037	22371		M03	lm1349	55.259	scaffold285	137784
F03	hk607	60.439	scaffold811	231216		M03	lm1352	55.546	scaffold285	139606
F03	np2383	60.511	scaffold1851	43758		M03	lm1351	55.746	scaffold285	137894
F03	np2424	60.55	scaffold2037	27219		M03	lm523	55.956	scaffold80	766941
F03	np2421	60.933	scaffold2037	20049		M03	lm507	56.105	scaffold78	185340
F03	np1826	60.958	scaffold811	136627		M03	lm1835	56.76	scaffold445	379125
F03	np2423	60.961	scaffold2037	27191		M03	lm1836	56.763	scaffold445	379194
F03	np2266	61.577	scaffold1521	22093		M03	lm1839	56.77	scaffold445	379329
F03	np1981	61.779	scaffold1017	212818		M03	lm1841	56.786	scaffold445	463444
F03	np1980	61.827	scaffold1017	212813		M03	lm1837	56.831	scaffold445	379250
F03	np1772	61.881	scaffold750	71308		M03	lm1846	57.197	scaffold445	528590
F03	hk247	61.94	scaffold201	406696		M03	lm1847	57.239	scaffold445	528695
F03	hk248	62.005	scaffold201	406760		M03	lm1844	57.515	scaffold445	528564
F03	hk246	62.029	scaffold201	406585		M03	lm1845	57.535	scaffold445	528567
F03	hk655	62.11	scaffold949	34706		M03	lm1842	57.837	scaffold445	463458
F03	np695	62.215	scaffold201	136590		M03	lm934	57.97	scaffold176	977795
F03	np2241	62.263	scaffold1459	142840		M03	lm933	57.98	scaffold176	977726
F03	np698	62.637	scaffold201	145772		M03	lm932	58.323	scaffold176	962863
F03	np1979	62.84	scaffold1017	89089		M03	lm1849	58.43	scaffold445	608372
F03	np697	62.871	scaffold201	145752		M03	lm1843	58.595	scaffold445	488868
F03	np696	62.886	scaffold201	145605		M03	lm2888	58.74	scaffold1174	28151
F03	np699	63.36	scaffold201	317761		M03	lm931	59.005	scaffold176	962788
F03	np1773	63.498	scaffold750	71468		M03	lm1848	59.179	scaffold445	606930
F03	np1931	63.988	scaffold949	34666		M03	lm3403	59.192	scaffold2113	121081
F03	np1932	64.154	scaffold949	34741		M03	lm1959	59.422	scaffold489	387357
F03	np267	64.71	scaffold55	443187		M03	hk706	59.727	scaffold1235	26497
F03	np48	65.352	scaffold9	234320		M03	hk707	60.023	scaffold1235	26533
F03	np47	65.411	scaffold9	234282		M03	lm1655	60.23	scaffold391	319416
F03	np2382	67.039	scaffold1851	17708		M03	lm1652	60.297	scaffold391	310978
F03	np2216	68.491	scaffold1373	120283		M03	lm1653	60.373	scaffold391	319318
F03	np1869	68.587	scaffold867	364299		M03	lm1654	60.425	scaffold391	319365
F03	np2217	68.759	scaffold1373	120418		M03	lm766	61.354	scaffold136	78502
F03	np2368	69.582	scaffold1789	58927		M03	lm767	61.389	scaffold136	78522
F03	np486	74.89	scaffold126	178384		M03	lm768	61.991	scaffold136	78650
F03	np487	74.945	scaffold126	178507		M03	lm771	62.355	scaffold136	133844
F03	np488	74.973	scaffold126	178565		M03	lm769	62.63	scaffold136	133704
F03	hk187	76.687	scaffold126	187319		M03	lm772	62.671	scaffold136	133855
F03	np489	76.782	scaffold126	188436		M03	lm197	62.699	scaffold22	423050
F03	np1738	78.21	scaffold732	14983		M03	lm195	62.82	scaffold22	422920
F03	np1736	78.255	scaffold732	14882		M03	lm770	63.207	scaffold136	133790
F03	np1737	78.284	scaffold732	14974		M03	lm3127	64.792	scaffold1457	51097
F03	np1735	78.288	scaffold732	14861		M03	lm1004	65.31	scaffold201	145630
F03	np1734	78.294	scaffold732	14831		M03	lm3333	65.615	scaffold1851	41542
F03	np1833	78.723	scaffold821	117130		M03	lm1008	65.766	scaffold201	317605
F03	np1373	79.103	scaffold479	106087		M03	lm1007	65.937	scaffold201	317599
F03	np1375	79.123	scaffold479	106158		M03	lm3213	66.085	scaffold1584	91253
F03	np1374	79.149	scaffold479	106099		M03	lm2399	66.226	scaffold732	14836
F03	np1372	79.187	scaffold479	106069		M03	lm1937	66.239	scaffold479	446564
F03	np1144	80.653	scaffold360	166585		M03	lm53	66.281	scaffold9	234300
F03	np1143	80.722	scaffold360	166521		M03	hk525	66.329	scaffold567	106229
F03	np1145	80.93	scaffold360	166671		M03	lm3092	66.372	scaffold1389	107509
F03	np2477	81.384	scaffold2554	22473		M03	lm2805	66.461	scaffold1089	10772
F03	np2476	81.502	scaffold2554	22463		M03	lm3426	66.462	scaffold2324	57853
F03	np2466	82.449	scaffold2431	25461		M03	lm1006	66.583	scaffold201	202013
F03	np2465	82.462	scaffold2431	25413		M03	lm2641	66.603	scaffold949	34679
F03	np2464	82.605	scaffold2431	25347		M03	lm2802	66.609	scaffold1089	10664
F03	hk609	87.553	scaffold818	164624		M03	lm2642	66.619	scaffold949	34694
F03	hk608	87.609	scaffold818	164602		M03	lm2801	66.627	scaffold1089	10659
F03	hk610	87.621	scaffold818	164717		M03	lm3334	66.673	scaffold1851	73207
F03	np937	89.369	scaffold277	285859		M03	lm2047	66.676	scaffold534	43670
F03	np938	90.708	scaffold277	398712		M03	lm2804	66.714	scaffold1089	10760
F03	np940	90.804	scaffold277	398834		M03	lm2511	66.758	scaffold811	237867
F03	np939	90.877	scaffold277	398749		M03	lm2048	66.76	scaffold534	73126
F03	np2413	95.791	scaffold1966	150182		M03	lm2800	66.769	scaffold1089	9761
F03	np1933	99.166	scaffold951	123865		M03	lm2799	66.787	scaffold1089	9758
F03	hk242	101.269	scaffold191	146836		M03	lm3328	66.794	scaffold1834	53666
F03	hk243	101.657	scaffold191	247111		M03	lm3327	66.833	scaffold1834	53493
F03	np2114	107.633	scaffold1221	47717		M03	lm54	66.857	scaffold9	234345
F03	np2111	109.232	scaffold1217	7698		M03	lm1967	66.867	scaffold496	90197
F03	np1452	110.714	scaffold537	704872		M03	lm55	66.891	scaffold9	234380
F03	np676	112.022	scaffold191	24980		M03	lm52	66.932	scaffold9	234193
F03	np675	112.69	scaffold191	24785		M03	hk248	66.969	scaffold201	406760
F04	np2238	0	scaffold1457	19507		M03	hk247	66.969	scaffold201	406696
F04	np2100	1.839	scaffold1198	245092		M03	hk246	67.026	scaffold201	406585
F04	np2240	3.656	scaffold1457	19723		M03	lm2644	67.082	scaffold949	195896
F04	np1923	3.984	scaffold931	38795		M03	lm3388	67.143	scaffold2037	49822
F04	np1925	4.062	scaffold931	42480		M03	hk607	67.215	scaffold811	231216
F04	np1924	4.445	scaffold931	38807		M03	lm2039	67.222	scaffold531	563539
F04	np2509	6.108	scaffold2902	14396		M03	lm2038	67.374	scaffold531	563535
F04	hk648	6.531	scaffold931	38739		M03	lm734	67.409	scaffold126	187299
F04	hk650	6.579	scaffold931	39110		M03	lm2646	67.417	scaffold949	246115
F04	hk649	6.783	scaffold931	39027		M03	lm1005	67.562	scaffold201	201975
F04	np2508	6.966	scaffold2902	14341		M03	hk655	67.574	scaffold949	34706
F04	hk761	7.274	scaffold1457	19690		M03	lm2645	67.741	scaffold949	246079
F04	np2338	7.428	scaffold1712	31537		M03	lm2643	68.105	scaffold949	127047
F04	np2339	7.499	scaffold1712	31576		M03	lm3435	68.828	scaffold2431	25341
F04	np2511	7.939	scaffold2902	14414		M03	lm1366	69.265	scaffold292	367248
F04	np2507	7.956	scaffold2902	14322		M03	lm1362	69.297	scaffold292	367197
F04	np2512	8.068	scaffold2902	14500		M03	lm1365	69.322	scaffold292	367234
F04	np2510	8.569	scaffold2902	14408		M03	lm1364	69.323	scaffold292	367217
F04	hk789	8.89	scaffold1712	31457		M03	lm2917	69.517	scaffold1221	47701
F04	np1124	9.777	scaffold347	451697		M03	lm1368	69.558	scaffold292	367350
F04	np1123	9.905	scaffold347	451695		M03	lm1367	69.593	scaffold292	367250
F04	np1126	10.405	scaffold347	728999		M03	lm1331	69.834	scaffold277	398790
F04	np1125	10.517	scaffold347	728980		M03	lm1332	69.857	scaffold277	398842
F04	hk662	10.857	scaffold957	56045		M03	lm2918	70.474	scaffold1221	47732
F04	np1891	11.153	scaffold895	184714		M03	lm2916	70.488	scaffold1221	47515
F04	np1890	11.295	scaffold895	184707		M03	lm3376	70.93	scaffold1966	150201
F04	np790	11.812	scaffold234	1039971		M03	lm2911	71.051	scaffold1217	7488
F04	np791	12.074	scaffold234	1039985		M03	lm2912	71.252	scaffold1217	7524
F04	np789	12.212	scaffold234	1039906		M03	hk609	71.276	scaffold818	164624
F04	hk288	13.127	scaffold234	921332		M03	hk610	71.295	scaffold818	164717
F04	hk290	13.127	scaffold234	921363		M03	hk608	71.329	scaffold818	164602
F04	hk287	13.154	scaffold234	921277		M03	lm2521	71.445	scaffold818	237924
F04	hk289	13.32	scaffold234	921351		M03	lm984	71.786	scaffold191	217122
F04	hk291	13.32	scaffold234	921369		M03	lm2520	71.962	scaffold818	182674
F04	hk285	17.677	scaffold234	472917		M03	lm2519	72.095	scaffold818	182539
F04	hk286	17.677	scaffold234	472976		M03	lm985	72.219	scaffold191	410650
F04	hk458	17.861	scaffold432	452165		M03	lm2647	72.373	scaffold951	138205
F04	np294	19.464	scaffold65	426200		M03	lm983	72.815	scaffold191	217082
F04	np792	20.635	scaffold235	54214		M03	lm981	72.843	scaffold191	146907
F04	np1283	22.796	scaffold432	652393		M03	lm2073	72.896	scaffold547	27684
F04	hk292	25.235	scaffold235	54139		M03	lm2074	72.942	scaffold547	27781
F04	np556	34.674	scaffold143	410737		M03	lm2072	73.094	scaffold547	27683
F04	np1741	39.787	scaffold734	30104		M03	lm982	74.123	scaffold191	198734
F04	np1740	40.004	scaffold734	30099		M03	hk242	74.625	scaffold191	146836
F04	np1743	40.648	scaffold734	128854		M03	hk243	74.859	scaffold191	247111
F04	np1742	41.057	scaffold734	128815		M03	lm3069	75.357	scaffold1373	120293
F04	np89	48.812	scaffold19	28645		M03	lm1369	75.942	scaffold292	441241
F04	np1605	49.249	scaffold643	330940		M04	lm2871	0	scaffold1161	172828
F04	np1745	49.743	scaffold734	269921		M04	lm2194	1.37	scaffold610	251491
F04	np1746	49.839	scaffold734	269964		M04	lm105	3.822	scaffold13	505399
F04	np1744	50.251	scaffold734	269782		M04	lm106	4.02	scaffold13	505464
F04	np1453	61.222	scaffold538	401708		M04	lm2625	4.592	scaffold931	42411
F04	np1454	61.442	scaffold538	401734		M04	lm2874	4.857	scaffold1161	176949
F04	hk516	63.012	scaffold538	401668		M04	lm2872	5.262	scaffold1161	172848
F04	hk515	63.027	scaffold538	401553		M04	lm104	5.291	scaffold13	165770
F04	hk514	63.165	scaffold538	401520		M04	lm3126	5.296	scaffold1457	19593
F04	np1390	63.955	scaffold488	499358		M04	lm2626	5.313	scaffold931	73078
F04	np741	65.428	scaffold221	86287		M04	lm3423	5.36	scaffold2284	69638
F04	np258	66.927	scaffold52	866279		M04	lm2624	5.367	scaffold931	38661
F04	np257	67.208	scaffold52	866260		M04	lm2873	5.528	scaffold1161	176839
F04	np256	67.326	scaffold52	826782		M04	lm1009	6.051	scaffold201	904947
F04	np2230	67.622	scaffold1433	90028		M04	lm2983	7.541	scaffold1279	18572
F04	np2298	68.06	scaffold1594	98256		M04	hk648	7.943	scaffold931	38739
F04	np1641	68.626	scaffold662	187185		M04	hk650	8.025	scaffold931	39110
F04	np364	68.717	scaffold88	768377		M04	hk649	8.026	scaffold931	39027
F04	np1603	69.796	scaffold641	90694		M04	hk761	8.044	scaffold1457	19690
F04	np1604	69.898	scaffold641	90732		M04	lm2273	12.508	scaffold649	98673
F04	np742	70.412	scaffold221	86302		M04	lm3128	16.752	scaffold1460	63945
F04	np376	71.118	scaffold95	130812		M04	lm3129	17.031	scaffold1460	63952
F04	np71	71.538	scaffold15	153751		M04	lm2775	17.119	scaffold1060	242201
F04	np2263	71.772	scaffold1507	44461		M04	lm3471	17.33	scaffold2902	14272
F04	np2264	72.066	scaffold1507	44491		M04	lm3281	17.388	scaffold1712	31532
F04	np2456	72.307	scaffold2322	12717		M04	hk789	19.593	scaffold1712	31457
F04	np2457	72.35	scaffold2322	12728		M04	lm1188	22.381	scaffold246	412645
F04	hk821	73.013	scaffold2007	104187		M04	lm1529	23.998	scaffold347	127797
F04	np2244	73.211	scaffold1479	100335		M04	hk288	24.539	scaffold234	921332
F04	np2245	73.263	scaffold1479	100366		M04	hk290	24.539	scaffold234	921363
F04	np2246	73.487	scaffold1479	100425		M04	hk287	24.562	scaffold234	921277
F04	np1389	73.668	scaffold488	499342		M04	hk662	24.57	scaffold957	56045
F04	np1391	73.837	scaffold488	499374		M04	lm1530	24.919	scaffold347	127831
F04	np1394	73.881	scaffold488	701234		M04	lm1531	25.586	scaffold347	451693
F04	np2247	74.408	scaffold1479	100467		M04	lm1767	25.786	scaffold432	445710
F04	np1393	74.583	scaffold488	701144		M04	lm1187	26.066	scaffold246	412640
F04	np1392	74.994	scaffold488	556248		M04	lm3472	26.616	scaffold2924	10636
F04	np1209	75.036	scaffold390	190857		M04	lm2654	26.821	scaffold957	9853
F04	hk488	75.153	scaffold488	556243		M04	lm2653	26.869	scaffold957	9812
F04	np1210	75.357	scaffold390	190929		M04	lm1527	27.195	scaffold347	10224
F04	hk666	75.722	scaffold977	100418		M04	lm3474	27.333	scaffold2924	10789
F04	hk667	75.722	scaffold977	100437		M04	lm3473	27.345	scaffold2924	10783
F04	hk668	75.722	scaffold977	100456		M04	lm1534	27.437	scaffold347	729123
F04	np788	76.737	scaffold234	660066		M04	lm1536	27.509	scaffold347	729197
F04	np1106	77.644	scaffold342	237510		M04	lm1535	27.511	scaffold347	729164
F04	hk106	78.066	scaffold52	676736		M04	lm1533	27.563	scaffold347	729040
F04	hk105	78.083	scaffold52	676722		M04	lm1528	27.704	scaffold347	10415
F04	hk104	78.225	scaffold52	676635		M04	lm2655	27.767	scaffold957	9960
F04	hk837	78.226	scaffold2322	12753		M04	lm1768	31.57	scaffold432	452041
F04	np2160	78.851	scaffold1290	130503		M04	lm1766	32.33	scaffold432	433882
F04	np2235	79.735	scaffold1445	148867		M04	lm324	34.897	scaffold40	515137
F04	hk103	80.877	scaffold52	517381		M04	lm325	35.158	scaffold40	515183
F04	np1546	88.745	scaffold601	133942		M04	hk292	40.803	scaffold235	54139
F04	hk107	91.658	scaffold52	826786		M04	lm323	49.862	scaffold40	468855
F04	np439	92.181	scaffold111	300096		M04	lm1757	54.09	scaffold429	71739
F04	np2229	93.666	scaffold1433	88972		M04	lm3102	54.779	scaffold1425	30746
F04	np799	95.501	scaffold237	279224		M04	lm3104	54.843	scaffold1425	30814
F04	np1886	97.458	scaffold888	212928		M04	lm2402	55.321	scaffold734	30232
F04	np1887	97.552	scaffold888	212946		M04	hk515	55.814	scaffold538	401553
F04	np737	99.542	scaffold217	193897		M04	hk516	55.887	scaffold538	401668
F04	np758	100.278	scaffold227	119220		M04	lm1759	56.638	scaffold429	71817
F04	np2065	101.296	scaffold1119	201817		M04	lm1758	56.702	scaffold429	71747
F04	np2064	101.308	scaffold1119	201683		M04	lm2403	57.353	scaffold734	269839
F04	np2063	101.705	scaffold1119	94180		M04	hk514	57.364	scaffold538	401520
F04	hk261	102.306	scaffold217	128568		M04	lm1057	58.226	scaffold217	297171
F04	hk560	102.481	scaffold675	300891		M04	lm398	58.945	scaffold52	866362
F04	hk462	102.537	scaffold435	168313		M04	lm397	59.136	scaffold52	826803
F04	hk428	102.609	scaffold408	57004		M04	lm2056	59.487	scaffold538	401540
F04	hk262	102.744	scaffold217	193727		M04	lm2058	59.519	scaffold538	401723
F04	np736	102.842	scaffold217	145853		M04	lm3220	59.928	scaffold1594	98221
F04	hk693	102.917	scaffold1119	62147		M04	lm2057	60.371	scaffold538	401566
F04	hk429	102.983	scaffold408	57106		M04	lm396	60.455	scaffold52	826750
F04	hk463	103.088	scaffold435	168374		M04	lm2055	60.46	scaffold538	109700
F04	hk265	103.15	scaffold217	230119		M04	hk107	61.102	scaffold52	826786
F04	hk263	103.15	scaffold217	230088		M04	lm3221	62.097	scaffold1594	98320
F04	hk264	103.15	scaffold217	230091		M04	lm2224	62.551	scaffold617	264428
F04	hk464	103.222	scaffold435	194935		M04	lm2122	63.1	scaffold570	67005
F04	hk431	103.407	scaffold408	61721		M04	lm2125	63.463	scaffold570	67062
F04	hk430	103.433	scaffold408	61700		M04	lm2124	63.689	scaffold570	67046
F04	hk561	103.548	scaffold675	359894		M04	lm1239	64.618	scaffold256	98069
F04	hk562	103.599	scaffold675	360035		M04	lm2126	65.25	scaffold570	67184
F04	hk266	103.654	scaffold217	230192		M04	lm3219	65.49	scaffold1594	28686
F04	np1661	103.68	scaffold675	300950		M04	lm394	65.813	scaffold52	517188
F04	hk432	103.733	scaffold408	182602		M04	lm2123	66.09	scaffold570	67030
F04	np1660	103.788	scaffold675	300768		M04	lm3004	66.399	scaffold1290	118871
F04	hk433	103.805	scaffold408	318322		M04	lm395	66.668	scaffold52	676740
F04	np800	104.102	scaffold237	360065		M04	lm2264	66.991	scaffold641	90647
F04	np1293	104.55	scaffold435	168430		M04	lm2822	67.255	scaffold1105	88235
F04	np1289	104.571	scaffold435	168290		M04	lm2456	67.619	scaffold759	127342
F04	np1294	104.581	scaffold435	168439		M04	lm3384	67.821	scaffold2018	51996
F04	np1295	104.645	scaffold435	168468		M04	lm2265	68.052	scaffold641	195693
F04	np1292	104.645	scaffold435	168415		M04	lm2266	68.253	scaffold641	195804
F04	np1290	104.694	scaffold435	168325		M04	lm1213	68.319	scaffold249	905834
F04	np1288	104.79	scaffold435	168269		M04	lm2541	68.496	scaffold836	260048
F04	np1291	104.903	scaffold435	168334		M04	hk106	68.564	scaffold52	676736
F04	np714	105.166	scaffold208	65676		M04	hk105	68.601	scaffold52	676722
F04	np1779	105.847	scaffold759	127451		M04	hk103	68.641	scaffold52	517381
F04	np542	106.259	scaffold139	723727		M04	lm3383	68.761	scaffold2018	51947
F04	np1884	106.937	scaffold888	179555		M04	lm2863	68.98	scaffold1135	147141
F04	np1885	107.14	scaffold888	179626		M04	lm1773	69.086	scaffold435	168279
F04	np344	108.06	scaffold85	154513		M04	lm3167	69.165	scaffold1507	44426
F04	np1659	108.688	scaffold675	299938		M04	lm2267	69.185	scaffold641	218744
F04	np2085	109.69	scaffold1169	28641		M04	lm2269	69.226	scaffold641	218796
F04	np1296	110.349	scaffold435	713842		M04	hk463	69.358	scaffold435	168374
F04	np1686	111.611	scaffold697	310348		M04	lm2042	69.358	scaffold531	674283
F04	np2498	112.458	scaffold2809	42178		M04	lm2040	69.361	scaffold531	674221
F04	np2497	113.267	scaffold2809	42098		M04	hk462	69.373	scaffold435	168313
F04	np2057	115.358	scaffold1105	68650		M04	lm2041	69.386	scaffold531	674226
F04	np1506	115.997	scaffold585	361513		M04	lm2263	69.511	scaffold641	56657
F04	np1031	117.756	scaffold321	195089		M04	lm1774	69.533	scaffold435	178517
F04	np2056	117.968	scaffold1105	68615		M04	lm2551	69.571	scaffold852	119860
F04	np2058	118.429	scaffold1105	68655		M04	lm1775	69.632	scaffold435	223940
F04	np143	120.787	scaffold27	589350		M04	lm1777	69.712	scaffold435	375669
F04	np1648	123.507	scaffold668	133780		M04	lm2268	69.756	scaffold641	218748
F04	hk843	124.718	scaffold2531	26586		M04	hk837	69.765	scaffold2322	12753
F04	np1811	125.931	scaffold793	319799		M04	lm1776	69.776	scaffold435	375616
F04	hk746	126.374	scaffold1349	5580		M04	lm3282	69.853	scaffold1715	82584
F04	hk745	126.938	scaffold1349	5559		M04	hk263	69.86	scaffold217	230088
F04	hk797	127.61	scaffold1795	94107		M04	lm111	69.894	scaffold15	153678
F04	hk798	127.679	scaffold1795	94144		M04	lm2982	69.923	scaffold1277	80245
F04	np1867	128.257	scaffold860	234734		M04	lm745	69.925	scaffold128	686913
F04	np1778	131.513	scaffold756	46801		M04	lm112	69.96	scaffold15	153731
F04	np1866	132.987	scaffold860	234566		M04	lm1778	70.006	scaffold435	591193
F04	np2372	135.061	scaffold1795	94109		M04	hk262	70.018	scaffold217	193727
F04	np2371	135.136	scaffold1795	94026		M04	lm2413	70.223	scaffold738	78614
F04	np1478	135.742	scaffold559	90495		M04	lm1863	70.252	scaffold450	257281
F04	np1504	138.646	scaffold585	361444		M04	lm113	70.398	scaffold15	153758
F04	np1505	141.655	scaffold585	361504		M04	lm1054	70.55	scaffold217	296982
F04	np1508	141.819	scaffold585	361556		M04	lm1055	70.556	scaffold217	297059
F04	np1507	143.55	scaffold585	361539		M04	lm3300	70.713	scaffold1755	131811
F04	np505	153.893	scaffold131	907436		M04	lm2189	70.871	scaffold609	110592
F04	np506	154.192	scaffold131	907495		M04	lm2935	71.008	scaffold1236	123539
F05	np1139	0	scaffold357	109453		M04	lm1095	71.15	scaffold227	77813
F05	np909	0.704	scaffold271	74784		M04	lm2847	71.185	scaffold1119	117587
F05	np1976	1.704	scaffold1013	160531		M04	lm2844	71.207	scaffold1119	117379
F05	np1975	2.216	scaffold1013	87086		M04	lm2582	71.286	scaffold888	198019
F05	np968	2.802	scaffold300	741836		M04	lm2845	71.287	scaffold1119	117396
F05	np967	2.824	scaffold300	741820		M04	lm1096	71.43	scaffold227	119213
F05	np970	2.826	scaffold300	741978		M04	lm3119	71.486	scaffold1438	20959
F05	np966	4.716	scaffold300	303344		M04	lm3058	71.514	scaffold1347	135512
F05	np2129	4.833	scaffold1237	185602		M04	lm3349	71.55	scaffold1889	51236
F05	np49	4.834	scaffold9	372444		M04	lm3057	71.563	scaffold1347	135477
F05	np264	4.905	scaffold53	1101290		M04	lm3117	71.564	scaffold1438	20827
F05	np2128	5.036	scaffold1237	185459		M04	lm1688	71.588	scaffold408	61626
F05	np2130	5.044	scaffold1237	185622		M04	lm2499	71.592	scaffold793	317584
F05	hk710	5.241	scaffold1237	185630		M04	lm2900	71.599	scaffold1201	34753
F05	hk711	5.241	scaffold1237	185680		M04	lm2843	71.619	scaffold1119	112969
F05	hk709	5.871	scaffold1237	131980		M04	lm3108	71.631	scaffold1433	90178
F05	hk708	5.871	scaffold1237	131902		M04	lm1690	71.653	scaffold408	273099
F05	np969	6.203	scaffold300	741921		M04	lm1689	71.725	scaffold408	218604
F05	np971	6.483	scaffold300	742013		M04	lm2846	71.728	scaffold1119	117489
F05	np549	13.779	scaffold141	738297		M04	hk561	71.789	scaffold675	359894
F05	np550	14.129	scaffold141	738305		M04	lm2934	71.789	scaffold1236	112432
F05	hk13	14.455	scaffold9	615096		M04	hk562	71.817	scaffold675	360035
F05	np2150	15.944	scaffold1261	381358		M04	lm1050	71.887	scaffold216	607367
F05	np548	17	scaffold141	64410		M04	lm2841	71.997	scaffold1119	62063
F05	np2218	24.199	scaffold1377	358357		M04	lm2842	72.01	scaffold1119	62078
F05	hk216	32.227	scaffold164	219004		M04	lm1157	72.109	scaffold237	360082
F05	np606	32.233	scaffold164	219020		M04	hk432	72.167	scaffold408	182602
F05	np605	32.258	scaffold164	218973		M04	lm1053	72.229	scaffold217	128387
F05	np604	32.528	scaffold164	77236		M04	lm2840	72.425	scaffold1119	61984
F05	np603	33.341	scaffold164	31488		M04	hk797	72.481	scaffold1795	94107
F05	hk215	37.1	scaffold164	31483		M04	hk798	72.516	scaffold1795	94144
F05	hk214	37.1	scaffold164	31448		M04	lm1052	72.643	scaffold216	607386
F05	np946	44.556	scaffold286	338729		M04	lm1051	72.667	scaffold216	607383
F05	np1200	46.074	scaffold387	297587		M04	lm3385	72.854	scaffold2018	52016
F05	np1195	46.603	scaffold387	280480		M04	lm3298	73.05	scaffold1754	21560
F05	np1194	46.641	scaffold387	280467		M04	hk431	73.061	scaffold408	61721
F05	np2366	47.355	scaffold1771	41867		M04	hk430	73.063	scaffold408	61700
F05	np740	48.621	scaffold220	320221		M04	hk843	73.218	scaffold2531	26586
F05	np1198	49.105	scaffold387	280612		M04	lm3118	73.359	scaffold1438	20860
F05	np2410	49.22	scaffold1959	70878		M04	hk746	73.481	scaffold1349	5580
F05	np1199	51.083	scaffold387	280618		M04	lm3100	73.568	scaffold1414	158506
F05	np1197	51.419	scaffold387	280564		M04	hk745	73.738	scaffold1349	5559
F05	np1196	51.477	scaffold387	280530		M04	lm2592	73.747	scaffold896	128986
F05	np2367	52.189	scaffold1771	131291		M04	lm2593	73.777	scaffold896	129052
F05	hk30	52.624	scaffold19	682655		M04	lm2450	73.985	scaffold756	46810
F05	hk816	52.73	scaffold1959	44128		M04	hk429	74.341	scaffold408	57106
F05	np1128	53.272	scaffold349	317117		M04	lm566	74.429	scaffold85	484770
F05	hk794	53.388	scaffold1771	162594		M04	hk428	74.503	scaffold408	57004
F05	np2409	53.538	scaffold1959	33970		M04	lm2583	74.985	scaffold888	204807
F05	hk803	53.562	scaffold1860	99759		M04	lm3111	75.239	scaffold1433	90381
F05	np2385	53.906	scaffold1860	99689		M04	lm3109	75.434	scaffold1433	90297
F05	np91	54.348	scaffold19	1024190		M04	lm2556	75.749	scaffold860	234629
F05	np90	54.374	scaffold19	1024158		M04	lm2526	75.974	scaffold828	116109
F05	hk802	55.016	scaffold1860	99677		M04	lm2753	76.12	scaffold1038	213663
F05	np20	55.478	scaffold4	1175466		M04	lm627	76.338	scaffold100	683729
F05	hk4	57.466	scaffold4	1230079		M04	lm2307	76.493	scaffold668	133732
F05	hk6	57.466	scaffold4	1230130		M04	lm3107	77	scaffold1433	88943
F05	hk5	57.466	scaffold4	1230096		M04	lm3155	77.474	scaffold1496	91453
F05	np1977	59.284	scaffold1016	72190		M04	lm3106	77.723	scaffold1433	87385
F05	np18	59.634	scaffold4	926143		M04	lm2414	78.328	scaffold738	78617
F05	np16	59.746	scaffold4	925942		M04	lm2527	78.533	scaffold828	116232
F05	np17	59.764	scaffold4	925965		M04	lm1342	78.761	scaffold280	203457
F05	np1978	61.03	scaffold1016	183162		M04	lm3110	79.23	scaffold1433	90299
F05	np19	62.393	scaffold4	926355		M04	lm2901	79.884	scaffold1201	134163
F05	hk829	63.133	scaffold2152	79871		M04	lm14	80.683	scaffold4	368919
F05	np2400	68.783	scaffold1898	17481		M04	lm3350	82.098	scaffold1889	110406
F05	np2005	70.334	scaffold1034	166959		M04	lm3105	82.965	scaffold1433	14344
F05	np2398	72.847	scaffold1898	17392		M04	lm564	85.396	scaffold85	340154
F05	np2399	73.119	scaffold1898	17401		M04	lm565	86.737	scaffold85	484748
F05	np1202	74.842	scaffold387	417027		M04	lm3351	90.616	scaffold1889	110488
F05	np1201	74.937	scaffold387	417017		M05	lm2220	0	scaffold615	396176
F05	np1203	75.248	scaffold387	444142		M05	lm2221	0.091	scaffold615	413150
F05	np887	75.833	scaffold266	290408		M05	lm2219	0.381	scaffold615	259561
F05	np2397	76.963	scaffold1898	17376		M05	lm3001	1.136	scaffold1289	125322
F05	np1204	78.898	scaffold387	444145		M05	lm3000	1.236	scaffold1289	125262
F05	np2475	80.473	scaffold2553	48012		M05	lm2222	1.603	scaffold615	509610
F05	np2474	80.678	scaffold2553	47928		M05	lm3002	2.236	scaffold1289	153074
F05	np387	85.095	scaffold97	626692		M05	lm3003	2.262	scaffold1289	153145
F05	np386	88.018	scaffold97	626540		M05	lm2694	4.443	scaffold996	102844
F05	np1965	104.062	scaffold1011	4887		M05	lm665	7.718	scaffold112	95037
F05	np1966	104.104	scaffold1011	4904		M05	lm664	8.439	scaffold112	94980
F05	np1964	104.244	scaffold1011	4865		M05	lm663	9.947	scaffold112	49722
F05	hk750	107.804	scaffold1357	138837		M05	lm1566	11.242	scaffold357	109449
F05	np1969	108.617	scaffold1011	16015		M05	lm1565	11.731	scaffold357	109346
F05	np1967	108.671	scaffold1011	15995		M05	lm1564	11.9	scaffold357	109289
F05	np1968	108.673	scaffold1011	16009		M05	lm1563	11.913	scaffold357	109274
F05	np1970	108.812	scaffold1011	16173		M05	lm406	14.049	scaffold53	1072661
F05	np2203	109.905	scaffold1357	85873		M05	lm407	14.053	scaffold53	1072687
F05	np1325	111.46	scaffold446	3616		M05	lm2937	15.367	scaffold1237	185665
F05	np2084	112.14	scaffold1159	32930		M05	hk710	15.675	scaffold1237	185630
F05	np1971	114.3	scaffold1011	51124		M05	lm1384	15.683	scaffold300	16937
F05	np2257	118.924	scaffold1496	79674		M05	lm1569	16.096	scaffold357	368067
F05	np1827	124.056	scaffold811	211651		M05	lm1300	16.126	scaffold271	74782
F06	np684	0	scaffold195	366150		M05	lm1389	16.138	scaffold300	741964
F06	np683	5.759	scaffold195	366014		M05	lm1387	16.142	scaffold300	741829
F06	hk268	11.259	scaffold222	147581		M05	lm1388	16.149	scaffold300	741960
F06	np744	11.746	scaffold222	147736		M05	lm2936	16.354	scaffold1237	131938
F06	np692	12.861	scaffold201	18644		M05	lm1570	16.411	scaffold357	368135
F06	np468	13.386	scaffold121	290126		M05	lm1385	16.424	scaffold300	303319
F06	hk205	13.741	scaffold148	905716		M05	hk708	16.545	scaffold1237	131902
F06	hk339	13.764	scaffold281	1108680		M05	lm1386	16.583	scaffold300	404454
F06	np568	14.022	scaffold148	905651		M05	lm1568	16.736	scaffold357	359666
F06	np567	14.027	scaffold148	905636		M05	lm1567	16.825	scaffold357	359624
F06	np566	14.027	scaffold148	905618		M05	lm3458	25.934	scaffold2749	7074
F06	np565	14.028	scaffold148	905594		M05	lm58	26.851	scaffold9	433173
F06	np2443	14.374	scaffold2240	112869		M05	lm57	26.861	scaffold9	433079
F06	np2444	14.378	scaffold2240	112881		M05	lm59	26.903	scaffold9	615125
F06	np743	15.259	scaffold222	147553		M05	lm794	27.544	scaffold141	608727
F06	np745	15.314	scaffold222	234715		M05	lm795	27.597	scaffold141	608754
F06	np746	15.318	scaffold222	234724		M05	lm56	27.882	scaffold9	432946
F06	np469	18.671	scaffold121	678189		M05	lm796	28.382	scaffold141	738231
F06	np694	20.566	scaffold201	18842		M05	lm797	28.724	scaffold141	738260
F06	np693	20.58	scaffold201	18819		M05	hk13	29.978	scaffold9	615096
F07	hk644	0	scaffold909	214508		M05	lm1353	35.247	scaffold286	245412
F07	np511	1.195	scaffold132	567974		M05	lm610	35.809	scaffold94	674588
F07	np508	1.394	scaffold132	117161		M05	lm3071	36.495	scaffold1377	358290
F07	np507	1.402	scaffold132	117097		M05	lm612	36.991	scaffold94	674686
F07	np509	1.414	scaffold132	288317		M05	lm611	37.016	scaffold94	674680
F07	hk190	1.547	scaffold132	403867		M05	lm2394	39.583	scaffold729	164505
F07	np510	1.684	scaffold132	288367		M05	lm3216	40.966	scaffold1590	26958
F07	np247	1.771	scaffold48	831363		M05	hk214	41.237	scaffold164	31448
F07	np246	1.814	scaffold48	831297		M05	lm3218	41.256	scaffold1590	54572
F07	np245	1.907	scaffold48	831284		M05	lm3217	41.502	scaffold1590	54564
F07	np244	1.967	scaffold48	831224		M05	lm1539	45.94	scaffold349	150620
F07	hk576	3.869	scaffold719	197389		M05	lm3313	47.049	scaffold1771	98948
F07	np1413	6.641	scaffold507	161559		M05	lm1413	47.657	scaffold309	505850
F07	hk603	6.711	scaffold791	288502		M05	lm1063	48.6	scaffold220	574501
F07	np2328	6.973	scaffold1688	67479		M05	lm1059	48.946	scaffold220	140332
F07	hk191	8.469	scaffold132	545776		M05	lm2247	49.251	scaffold633	316773
F07	hk40	9.02	scaffold24	1080716		M05	lm1061	49.568	scaffold220	160000
F07	np1414	9.868	scaffold507	260178		M05	lm1060	50.05	scaffold220	140459
F07	np1415	10.04	scaffold507	260185		M05	lm1062	50.092	scaffold220	160014
F07	np308	10.14	scaffold72	554326		M05	lm1542	50.752	scaffold349	244439
F07	np307	10.14	scaffold72	554252		M05	lm1541	50.855	scaffold349	244357
F07	hk602	12.929	scaffold787	86193		M05	lm1540	50.862	scaffold349	244204
F07	hk601	12.968	scaffold787	86143		M05	hk803	51.286	scaffold1860	99759
F07	hk600	12.968	scaffold787	86140		M05	hk802	51.306	scaffold1860	99677
F07	hk494	13.516	scaffold507	364856		M05	hk816	51.812	scaffold1959	44128
F07	hk492	13.516	scaffold507	364832		M05	lm467	51.981	scaffold67	370901
F07	hk493	13.516	scaffold507	364851		M05	lm2772	52.076	scaffold1057	201617
F07	hk495	13.516	scaffold507	364895		M05	lm158	52.178	scaffold19	840800
F07	hk496	13.6	scaffold507	365012		M05	lm161	52.202	scaffold19	840926
F07	np1950	16.056	scaffold984	65074		M05	lm162	52.296	scaffold19	930340
F07	hk468	16.069	scaffold452	149482		M05	lm163	52.33	scaffold19	1157220
F07	hk469	16.259	scaffold452	149573		M05	lm155	52.35	scaffold19	840754
F07	np1412	16.57	scaffold505	18837		M05	lm160	52.356	scaffold19	840916
F07	hk448	21.257	scaffold421	644650		M05	lm159	52.508	scaffold19	840818
F07	hk445	21.686	scaffold421	644618		M05	lm3315	52.634	scaffold1771	131246
F07	hk446	21.813	scaffold421	644637		M05	lm2044	52.702	scaffold533	22210
F07	hk447	22.482	scaffold421	644643		M05	lm3371	52.805	scaffold1959	44202
F07	hk444	23.757	scaffold421	428863		M05	hk30	52.954	scaffold19	682655
F07	hk618	25.363	scaffold850	33031		M05	lm3370	53.025	scaffold1959	44194
F07	np1260	26.591	scaffold421	535987		M05	lm17	53.053	scaffold4	1203307
F07	np1129	26.844	scaffold350	682850		M05	lm3309	53.118	scaffold1767	29691
F07	np1261	27.071	scaffold421	601295		M05	lm2046	53.132	scaffold533	51414
F07	np1262	27.229	scaffold421	601319		M05	lm3308	53.165	scaffold1767	29601
F07	np1263	27.253	scaffold421	644629		M05	lm2045	53.175	scaffold533	51340
F07	hk552	28.191	scaffold653	314351		M05	lm3314	53.474	scaffold1771	131214
F07	np575	29.047	scaffold151	667539		M05	lm3317	53.611	scaffold1771	162654
F07	np2188	29.098	scaffold1346	98447		M05	lm16	54.01	scaffold4	1186521
F07	np2189	29.105	scaffold1346	98502		M05	hk794	54.055	scaffold1771	162594
F07	np1409	29.2	scaffold500	338543		M05	lm2727	54.125	scaffold1016	190136
F07	np2186	29.263	scaffold1346	79689		M05	lm2722	54.143	scaffold1016	183057
F07	np2184	29.332	scaffold1346	79577		M05	lm2726	54.161	scaffold1016	190113
F07	np2190	29.375	scaffold1346	124830		M05	lm154	54.67	scaffold19	682617
F07	np2185	29.392	scaffold1346	79578		M05	lm2721	55.009	scaffold1016	175581
F07	np2187	29.525	scaffold1346	79741		M05	lm2728	55.144	scaffold1016	190308
F07	np2183	29.667	scaffold1346	79570		M05	lm1647	55.645	scaffold387	417049
F07	np1259	31.466	scaffold421	429016		M05	lm1648	55.893	scaffold387	444293
F07	hk690	33.929	scaffold1100	127100		M05	lm3359	56.394	scaffold1898	17429
F07	hk691	33.955	scaffold1100	127183		M05	lm164	56.816	scaffold19	1234301
F07	hk530	34.478	scaffold586	256167		M05	lm2725	57.355	scaffold1016	190075
F07	hk146	36.58	scaffold87	404374		M05	lm2906	58.346	scaffold1210	96763
F07	np2146	37.861	scaffold1254	155057		M05	lm2904	58.416	scaffold1210	96575
F07	np2231	38.129	scaffold1439	79098		M05	lm2905	58.443	scaffold1210	96754
F07	np1854	41.05	scaffold850	139473		M05	lm1379	58.681	scaffold297	100528
F07	np2126	43.23	scaffold1232	167068		M05	lm15	60.583	scaffold4	926370
F07	np1510	46.757	scaffold586	67588		M05	lm616	62.151	scaffold97	626470
F07	np1509	47.247	scaffold586	67584		M05	lm617	63.711	scaffold97	626673
F07	np359	48.475	scaffold87	265313		M05	lm946	66.506	scaffold182	110828
F07	hk529	49.319	scaffold586	67604		M05	lm947	68.006	scaffold182	561219
F07	np360	52.601	scaffold87	333077		M05	lm3066	68.503	scaffold1357	138868
F07	np1685	57.534	scaffold697	303452		M05	lm1850	69.624	scaffold446	3499
F07	np1684	57.536	scaffold697	303399		M05	lm945	70.151	scaffold182	24070
F07	np1584	57.992	scaffold624	147011		M05	lm2707	71.007	scaffold1011	16131
F08	np64	0	scaffold11	306368		M06	lm3270	0	scaffold1700	11859
F08	np63	0.315	scaffold11	306302		M06	lm1436	19.256	scaffold315	220982
F08	np2258	1.21	scaffold1496	91597		M06	lm1437	22.843	scaffold315	226156
F08	np1151	3.473	scaffold362	91234		M06	lm3271	24.272	scaffold1700	246684
F08	np2243	4.007	scaffold1463	102785		M06	lm1792	28.552	scaffold437	139372
F08	np1153	4.423	scaffold362	91288		M06	lm1791	29.859	scaffold437	139366
F08	np1156	4.717	scaffold368	76481		M06	lm2557	30.607	scaffold860	311299
F08	np336	4.999	scaffold83	7862		M06	lm1079	31.417	scaffold224	304663
F08	np337	5.107	scaffold83	41620		M06	lm2052	31.845	scaffold535	60117
F08	np181	5.392	scaffold33	902423		M06	lm2049	31.871	scaffold535	59975
F08	hk660	5.588	scaffold956	64065		M06	lm2051	31.971	scaffold535	60043
F08	hk658	5.63	scaffold956	63939		M06	lm3239	32.31	scaffold1644	22628
F08	hk659	5.63	scaffold956	63976		M06	hk269	32.955	scaffold224	188146
F08	hk663	5.809	scaffold961	87343		M06	hk741	33.273	scaffold1341	191934
F08	np179	6.001	scaffold33	891161		M06	hk482	34.518	scaffold472	196363
F08	np178	6.012	scaffold33	891118		M06	lm2153	39.902	scaffold589	253623
F08	np1152	6.128	scaffold362	91265		M06	lm2343	40.575	scaffold695	114671
F08	np1182	6.207	scaffold380	178183		M06	lm2344	42.604	scaffold695	114685
F08	np1038	6.322	scaffold324	163068		M06	lm2345	42.609	scaffold695	114688
F08	np1937	6.42	scaffold956	201049		M06	lm2346	42.676	scaffold695	114759
F08	np1161	6.808	scaffold368	518610		M06	hk703	43.769	scaffold1223	81732
F08	np361	6.819	scaffold87	1215656		M06	lm2078	44.574	scaffold550	76298
F08	np1621	6.839	scaffold651	244066		M06	lm3028	45.206	scaffold1317	196842
F08	np156	6.847	scaffold29	989101		M06	lm2923	45.774	scaffold1223	81711
F08	np1936	6.848	scaffold956	70805		M06	lm2920	46.012	scaffold1223	81523
F08	np1619	6.849	scaffold651	244018		M06	lm2922	46.1	scaffold1223	81542
F08	hk661	6.855	scaffold956	209980		M06	lm1765	46.619	scaffold432	210879
F08	np190	6.856	scaffold36	285190		M06	hk77	47.038	scaffold37	786966
F08	hk683	6.861	scaffold1059	211887		M06	lm1044	47.058	scaffold216	423313
F08	hk682	6.861	scaffold1059	211775		M06	lm2544	47.219	scaffold842	521664
F08	np1039	6.874	scaffold324	163151		M06	hk76	47.252	scaffold37	786882
F08	np1159	6.875	scaffold368	232547		M06	lm3343	47.264	scaffold1886	10602
F08	np2116	6.875	scaffold1225	25995		M06	hk78	47.384	scaffold37	786995
F08	hk317	6.876	scaffold255	442198		M06	lm3176	47.48	scaffold1522	163417
F08	hk704	6.877	scaffold1225	26033		M06	lm2043	47.768	scaffold531	674312
F08	np1158	6.883	scaffold368	82399		M06	lm3029	47.946	scaffold1317	272701
F08	hk406	6.883	scaffold380	80947		M06	lm1371	48.168	scaffold293	114744
F08	np2117	6.883	scaffold1225	26025		M06	lm3175	48.183	scaffold1522	159132
F08	np1620	6.883	scaffold651	244043		M06	lm852	48.578	scaffold155	254478
F08	hk68	6.885	scaffold36	491868		M06	lm853	48.588	scaffold155	254536
F08	hk67	6.885	scaffold36	491827		M06	lm2956	48.605	scaffold1250	108389
F08	hk66	6.885	scaffold36	491809		M06	lm1370	49.14	scaffold293	64466
F08	np188	6.89	scaffold36	211112		M06	hk841	49.662	scaffold2468	5421
F08	hk61	6.891	scaffold36	211123		M06	hk347	49.763	scaffold293	114732
F08	np2025	6.891	scaffold1059	88435		M06	hk713	50.083	scaffold1250	108371
F08	np859	6.891	scaffold255	442323		M06	hk714	50.438	scaffold1250	108435
F08	np2024	6.892	scaffold1059	88420		M06	lm2665	51.537	scaffold972	230999
F08	np855	6.892	scaffold255	23238		M06	lm825	51.727	scaffold152	649013
F08	np858	6.893	scaffold255	442317		M06	lm3422	52.205	scaffold2248	31240
F08	np1037	6.893	scaffold324	150461		M06	lm2664	52.561	scaffold972	101227
F08	np1618	6.893	scaffold651	244007		M06	lm2685	52.709	scaffold988	164451
F08	np189	6.893	scaffold36	211298		M06	lm831	52.726	scaffold153	611432
F08	np856	6.894	scaffold255	23289		M06	lm2686	52.73	scaffold988	164460
F08	np2028	6.897	scaffold1059	211857		M06	lm826	52.764	scaffold153	41161
F08	np191	6.898	scaffold36	635239		M06	lm830	52.789	scaffold153	611323
F08	np1183	6.899	scaffold380	178415		M06	lm827	52.789	scaffold153	41210
F08	np1157	6.899	scaffold368	82369		M06	lm1406	52.89	scaffold305	58199
F08	hk551	6.9	scaffold651	244025		M06	lm320	52.904	scaffold39	414706
F08	np173	6.9	scaffold33	238687		M06	lm321	52.906	scaffold39	460730
F08	hk69	6.903	scaffold36	635196		M06	lm837	52.907	scaffold154	351311
F08	np174	6.906	scaffold33	238748		M06	lm1405	52.922	scaffold305	58012
F08	np862	6.906	scaffold255	549398		M06	lm1319	52.926	scaffold274	56958
F08	np860	6.906	scaffold255	537274		M06	lm828	52.934	scaffold153	41309
F08	np861	6.908	scaffold255	537311		M06	lm2688	52.935	scaffold988	171682
F08	np177	6.908	scaffold33	771841		M06	lm1657	52.941	scaffold394	23572
F08	np857	6.909	scaffold255	23315		M06	lm1320	52.973	scaffold274	115056
F08	np1160	6.917	scaffold368	490554		M06	lm829	52.981	scaffold153	41352
F08	np1622	6.929	scaffold651	299493		M06	lm1656	53.023	scaffold394	6948
F08	hk313	6.937	scaffold255	410821		M06	lm832	53.034	scaffold153	680167
F08	hk63	6.939	scaffold36	222795		M06	lm1834	53.09	scaffold444	389251
F08	hk64	6.939	scaffold36	222805		M06	lm833	53.181	scaffold153	680314
F08	hk62	6.939	scaffold36	222746		M06	lm834	53.203	scaffold153	680321
F08	hk312	6.959	scaffold255	410820		M06	lm322	53.51	scaffold39	491418
F08	hk314	6.96	scaffold255	410833		M06	lm3434	53.726	scaffold2411	37663
F08	hk315	6.971	scaffold255	410963		M06	lm822	54.003	scaffold152	548842
F08	hk316	6.976	scaffold255	410970		M06	lm823	54.052	scaffold152	548940
F08	np180	7.238	scaffold33	902363		M06	lm824	54.057	scaffold152	548974
F08	hk840	7.365	scaffold2439	37634		M06	hk834	54.254	scaffold2248	31258
F08	np1029	7.449	scaffold318	392014		M06	hk467	54.395	scaffold444	554682
F08	hk839	7.481	scaffold2439	37573		M06	lm2518	54.729	scaffold816	238456
F08	np1150	7.511	scaffold362	91205		M06	lm2286	54.994	scaffold658	215699
F08	np1119	7.722	scaffold344	35491		M06	lm2384	55.426	scaffold720	192042
F08	np1117	7.722	scaffold344	35435		M06	lm880	55.655	scaffold161	381133
F08	np1118	7.73	scaffold344	35463		M06	lm879	55.667	scaffold161	381086
F08	hk396	8.203	scaffold368	429310		M06	lm2525	56.314	scaffold828	103214
F08	hk397	8.203	scaffold368	429357		M06	lm2560	56.587	scaffold864	50641
F08	hk399	8.252	scaffold368	429520		M06	lm878	57.064	scaffold161	380965
F08	np362	8.625	scaffold87	1239243		M06	lm1411	58.324	scaffold309	81807
F08	hk71	8.761	scaffold36	643755		M06	lm2217	59.601	scaffold614	131696
F08	np363	8.994	scaffold87	1239279		M06	lm2561	60.474	scaffold864	61330
F08	hk697	9.251	scaffold1176	132188		M06	lm1630	62.211	scaffold383	50310
F08	np2026	9.559	scaffold1059	135726		M06	lm2960	62.403	scaffold1253	78589
F08	np340	11.681	scaffold83	792283		M06	lm2704	62.877	scaffold1008	201347
F08	np339	11.681	scaffold83	792194		M06	lm2705	62.892	scaffold1008	201386
F08	np2023	14.251	scaffold1059	79289		M06	lm2957	63.409	scaffold1253	78495
F08	np2396	18.156	scaffold1895	44682		M06	lm2958	64.119	scaffold1253	78537
F08	np1514	27.07	scaffold589	253600		M06	lm2959	64.372	scaffold1253	78585
F08	np1512	28.103	scaffold589	253543		M06	lm1412	65.764	scaffold309	81844
F08	np1567	28.509	scaffold614	131841		M06	lm1631	68.051	scaffold383	266408
F08	np1511	28.532	scaffold589	253483		M06	lm2823	69.466	scaffold1107	292911
F08	hk834	28.926	scaffold2248	31258		M06	lm705	75.012	scaffold121	445843
F08	hk714	30.27	scaffold1250	108435		M06	lm708	75.086	scaffold121	445994
F08	hk347	30.279	scaffold293	114732		M06	lm706	75.262	scaffold121	445892
F08	hk349	30.279	scaffold293	114740		M06	lm707	76.037	scaffold121	445927
F08	hk348	30.279	scaffold293	114734		M06	hk339	76.747	scaffold281	1108680
F08	hk841	30.323	scaffold2468	5421		M06	lm1067	77.183	scaffold222	169503
F08	hk713	30.391	scaffold1250	108371		M06	lm1064	77.451	scaffold222	147669
F08	hk76	30.951	scaffold37	786882		M06	hk268	77.588	scaffold222	147581
F08	hk78	30.972	scaffold37	786995		M06	lm1066	77.639	scaffold222	156626
F08	hk77	30.981	scaffold37	786966		M06	lm1068	77.681	scaffold222	414669
F08	hk269	42.257	scaffold224	188146		M06	lm1065	77.69	scaffold222	156596
F08	hk741	45.105	scaffold1341	191934		M06	lm1001	77.75	scaffold201	18648
F08	hk742	45.105	scaffold1341	192029		M06	lm709	77.824	scaffold121	559892
F08	np1450	45.309	scaffold535	6550		M06	lm1003	77.88	scaffold201	18781
F08	hk482	45.883	scaffold472	196363		M06	lm1002	77.951	scaffold201	18723
F08	np1309	46.803	scaffold437	82520		M06	hk205	78.029	scaffold148	905716
F08	np1308	46.849	scaffold437	82514		M06	lm13	89.918	scaffold4	302297
F08	np1913	46.95	scaffold913	193633		M06	lm998	90.149	scaffold195	542353
F08	np210	50.6	scaffold40	874783		M06	lm997	91.482	scaffold195	474800
F08	np211	56.077	scaffold40	1022079		M07	lm3442	0	scaffold2444	34346
F08	np2492	56.981	scaffold2786	26088		M07	lm3200	0.384	scaffold1571	41838
F08	np2101	60.16	scaffold1203	189198		M07	lm3199	0.397	scaffold1571	41820
F08	np2102	60.175	scaffold1203	189299		M07	lm319	0.983	scaffold38	743370
F08	np2159	60.966	scaffold1287	95742		M07	lm1660	1.207	scaffold394	225229
F08	np209	64.693	scaffold40	3993		M07	lm914	1.64	scaffold171	481432
F08	np2331	65.729	scaffold1700	11802		M07	lm2182	1.931	scaffold600	351990
F08	np627	70.206	scaffold171	178848		M07	lm1659	2.082	scaffold394	136191
F08	np653	72.448	scaffold180	214374		M07	lm473	2.328	scaffold70	175847
F08	hk765	72.569	scaffold1494	109122		M07	lm471	2.357	scaffold70	175775
F08	hk764	72.98	scaffold1494	109112		M07	lm3452	2.499	scaffold2569	47488
F08	np2254	73.972	scaffold1494	106994		M07	lm316	2.639	scaffold38	568764
F08	np2255	74.497	scaffold1494	107071		M07	hk369	2.651	scaffold328	305317
F08	np2256	74.954	scaffold1494	109079		M07	lm317	2.779	scaffold38	568799
F08	np650	75.901	scaffold180	124416		M07	lm912	2.837	scaffold171	428053
F08	np651	76.739	scaffold180	187742		M07	lm312	2.869	scaffold38	133947
F08	np649	78.025	scaffold180	59742		M07	lm1658	2.938	scaffold394	90199
F08	np648	78.34	scaffold180	59715		M07	lm3203	2.943	scaffold1571	105979
F08	np2112	81.088	scaffold1217	150165		M07	lm318	2.96	scaffold38	665374
F08	np2113	82.12	scaffold1217	169495		M07	lm313	3.043	scaffold38	133958
F08	np1019	83.556	scaffold315	226122		M07	lm315	3.123	scaffold38	146003
F08	np1395	91.607	scaffold490	224673		M07	lm314	3.214	scaffold38	145994
F08	np689	93.392	scaffold200	233288		M07	lm1487	3.408	scaffold328	423009
F08	np2433	94.326	scaffold2099	81152		M07	hk756	3.614	scaffold1407	94764
F08	np1092	94.575	scaffold335	456969		M07	hk757	3.674	scaffold1407	94946
F08	np1091	94.576	scaffold335	456959		M07	hk677	3.85	scaffold1012	46674
F08	np1097	94.893	scaffold337	306695		M07	hk678	3.913	scaffold1012	46721
F08	np1096	94.962	scaffold337	176188		M07	lm2895	3.932	scaffold1188	135847
F08	np1090	95.107	scaffold335	57549		M07	lm2099	4.018	scaffold557	36858
F08	np1396	95.108	scaffold490	324089		M07	hk375	4.178	scaffold336	111891
F08	np1100	95.109	scaffold337	574389		M07	lm3232	4.478	scaffold1624	41543
F08	np1098	95.113	scaffold337	312442		M07	hk599	4.561	scaffold784	194769
F08	np1089	95.113	scaffold335	57458		M07	hk519	4.616	scaffold558	276275
F08	np1398	95.143	scaffold490	384898		M07	hk112	4.669	scaffold54	511391
F08	np690	95.27	scaffold200	287685		M07	lm2433	4.789	scaffold749	192111
F08	np691	95.333	scaffold200	287824		M07	lm2434	4.902	scaffold749	192259
F08	np1088	95.338	scaffold335	27720		M07	lm408	5.204	scaffold54	328155
F08	np1397	95.92	scaffold490	349227		M07	lm1864	5.389	scaffold451	108668
F08	np1099	96.135	scaffold337	365719		M07	lm1866	5.439	scaffold451	160166
F08	np1101	96.342	scaffold337	622413		M07	lm410	5.56	scaffold54	735375
F08	np1102	96.947	scaffold337	622429		M07	lm1867	5.58	scaffold451	491189
F08	np2287	97.335	scaffold1550	78418		M07	lm409	5.784	scaffold54	735347
F08	np2286	97.999	scaffold1550	78399		M07	lm2430	5.861	scaffold749	72963
F08	np2281	98.476	scaffold1550	76615		M07	lm2437	5.886	scaffold749	350804
F08	np2282	98.476	scaffold1550	76632		M07	lm2436	5.939	scaffold749	350578
F08	np2283	98.476	scaffold1550	76660		M07	lm3476	5.986	scaffold3059	147
F08	np2284	98.519	scaffold1550	76729		M07	lm1865	6.004	scaffold451	108755
F08	np2285	99.295	scaffold1550	78378		M07	lm2786	6.025	scaffold1077	100073
F08	np1211	112.405	scaffold390	336886		M07	lm2435	6.046	scaffold749	212751
F08	np1212	112.658	scaffold390	336908		M07	lm1501	6.064	scaffold336	111885
F08	np1816	128.929	scaffold796	445227		M07	lm3475	6.076	scaffold3059	137
F08	np1814	131.479	scaffold796	199117		M07	lm3477	6.122	scaffold3059	155
F08	np1815	131.598	scaffold796	199127		M07	lm411	6.336	scaffold54	817616
F08	hk203	136.958	scaffold146	281753		M07	lm2431	6.575	scaffold749	106476
F08	np560	137.401	scaffold146	110949		M07	lm2432	6.741	scaffold749	106512
F08	np561	138.171	scaffold146	308584		M07	lm2711	7.233	scaffold1012	46631
F08	np1311	141.246	scaffold440	152056		M07	lm2708	7.292	scaffold1012	46472
F08	np1312	141.247	scaffold440	152061		M07	lm2709	7.325	scaffold1012	46508
F08	np573	142.54	scaffold151	289827		M07	lm2710	7.37	scaffold1012	46628
F08	np574	142.547	scaffold151	289835		M07	lm915	8.748	scaffold171	481490
F08	np1446	142.692	scaffold530	51239		M07	lm3201	9.157	scaffold1571	41867
F08	np1445	142.861	scaffold530	51222		M07	lm2954	14.204	scaffold1249	140485
F08	hk692	144.107	scaffold1112	181064		M07	lm2955	16.608	scaffold1249	198073
F08	np1313	147.801	scaffold440	247573		M07	lm2750	16.839	scaffold1034	25509
F08	np1314	147.912	scaffold440	254196		M07	hk712	18.172	scaffold1249	197991
F08	np1940	154.277	scaffold964	129794		M07	lm2751	18.581	scaffold1034	62875
F08	np1847	155.095	scaffold834	335421		M07	lm3186	19.236	scaffold1544	24070
F08	np726	166.93	scaffold214	63890		M07	lm3161	19.829	scaffold1501	57953
F08	np727	167.357	scaffold214	132860		M07	lm3157	20.626	scaffold1501	38117
F08	np728	167.93	scaffold214	330981		M07	lm2516	20.684	scaffold814	240191
F08	hk25	169.567	scaffold17	865126		M07	lm3158	21.077	scaffold1501	38139
F08	np78	170.575	scaffold17	928228		M07	hk766	21.407	scaffold1501	38257
F08	np2442	171.007	scaffold2224	95441		M07	lm2515	21.671	scaffold814	240144
F08	np2441	171.892	scaffold2224	73375		M07	hk517	22.596	scaffold540	606483
F08	np2440	171.934	scaffold2224	73287		M07	lm3159	23.571	scaffold1501	57930
F08	np2439	171.957	scaffold2224	73276		M07	lm3160	24.016	scaffold1501	57948
F08	np613	176.014	scaffold166	602796		M07	hk576	25.647	scaffold719	197389
F08	np614	176.054	scaffold166	602882		M07	lm923	26.56	scaffold173	304217
F08	np283	176.651	scaffold62	428698		M07	lm927	27.168	scaffold173	342666
F08	np610	177.02	scaffold166	440642		M07	lm2896	27.318	scaffold1189	36472
F08	np611	177.081	scaffold166	486291		M07	lm926	27.749	scaffold173	342656
F08	np612	177.081	scaffold166	486295		M07	lm924	27.915	scaffold173	342631
F08	np831	177.851	scaffold249	118362		M07	lm925	28.012	scaffold173	342647
F08	np829	177.884	scaffold249	118349		M07	lm2889	30.158	scaffold1182	81403
F08	np1503	177.926	scaffold584	97430		M07	lm2890	30.17	scaffold1182	81426
F08	np830	177.964	scaffold249	118352		M07	lm328	30.515	scaffold41	284969
F08	np832	178.036	scaffold249	118404		M07	lm329	30.853	scaffold41	415258
F08	np282	178.561	scaffold62	408548		M07	lm2381	32.52	scaffold719	197372
F09	np1638	0	scaffold661	232023		M07	hk644	35.387	scaffold909	214508
F09	np1673	2.112	scaffold688	298810		M07	hk190	39.224	scaffold132	403867
F09	np1663	2.736	scaffold678	131122		M07	hk603	39.678	scaffold791	288502
F09	np1676	3.927	scaffold688	307597		M07	lm2603	42.399	scaffold909	214464
F09	np1675	4.747	scaffold688	298920		M07	lm762	43.749	scaffold132	438727
F09	np834	4.989	scaffold250	59263		M07	lm764	43.92	scaffold132	438956
F09	np1674	5.187	scaffold688	298848		M07	lm1853	44.844	scaffold446	272415
F09	np1672	5.194	scaffold688	298780		M07	lm1851	44.941	scaffold446	53110
F09	np61	5.439	scaffold10	1582409		M07	lm1852	44.995	scaffold446	272397
F09	np60	5.503	scaffold10	1582302		M07	lm1854	45.323	scaffold446	385535
F09	np59	5.504	scaffold10	1582299		M07	lm485	46.111	scaffold72	474996
F09	np58	5.811	scaffold10	1542063		M07	lm484	46.192	scaffold72	474963
F09	np57	6.202	scaffold10	1397753		M07	lm483	46.539	scaffold72	474923
F09	np1813	6.694	scaffold794	209692		M07	lm482	46.551	scaffold72	474901
F09	np1639	6.985	scaffold661	331889		M07	lm761	46.916	scaffold132	403910
F09	np1812	15.486	scaffold794	7670		M07	lm763	47.245	scaffold132	438860
F09	np239	16.948	scaffold47	873828		M07	lm753	47.483	scaffold132	70599
F09	np1408	18.331	scaffold498	281165		M07	lm759	47.538	scaffold132	117140
F09	np1407	18.395	scaffold498	281162		M07	lm758	47.65	scaffold132	70691
F09	hk819	19.012	scaffold1988	12748		M07	lm2121	47.714	scaffold569	578334
F09	hk820	19.116	scaffold1988	12775		M07	lm760	47.84	scaffold132	288377
F09	hk848	19.13	scaffold2811	46484		M07	lm754	48.204	scaffold132	70616
F09	hk489	19.169	scaffold498	268339		M07	lm756	48.221	scaffold132	70637
F09	np1336	19.872	scaffold455	258038		M07	lm2119	48.704	scaffold569	41201
F09	hk204	27.77	scaffold147	415580		M07	lm2117	48.705	scaffold569	41039
F09	hk486	29.924	scaffold486	303260		M07	lm2120	48.835	scaffold569	388810
F09	np1470	30.794	scaffold548	231141		M07	lm2118	48.949	scaffold569	41084
F09	np1469	31.499	scaffold548	231129		M07	lm486	49.584	scaffold72	480230
F09	np1468	31.625	scaffold548	231111		M07	lm1980	49.589	scaffold507	364873
F09	np835	33.223	scaffold250	387394		M07	lm1979	49.603	scaffold507	152694
F09	np965	38.338	scaffold299	228059		M07	lm1870	51.188	scaffold452	223760
F09	np2032	39.835	scaffold1065	196770		M07	lm1871	51.845	scaffold452	223803
F09	hk441	41.087	scaffold411	898400		M07	lm1869	52.399	scaffold452	82637
F09	np1248	41.702	scaffold411	629223		M07	hk191	52.984	scaffold132	545776
F09	np1247	41.927	scaffold411	629206		M07	lm1732	53.22	scaffold421	534777
F09	np2031	42.45	scaffold1065	65123		M07	hk492	53.483	scaffold507	364832
F09	hk684	46.629	scaffold1065	207869		M07	lm1546	53.965	scaffold350	625618
F09	np647	51.806	scaffold178	776398		M07	lm1545	54.013	scaffold350	625585
F09	hk800	52.836	scaffold1843	138442		M07	lm3450	54.244	scaffold2560	32218
F09	hk548	53.117	scaffold642	136843		M07	lm1726	54.469	scaffold421	389934
F09	hk307	54.228	scaffold250	331755		M07	hk496	54.614	scaffold507	365012
F09	hk308	54.228	scaffold250	331860		M07	hk600	54.617	scaffold787	86140
F09	np2067	54.386	scaffold1127	54517		M07	lm1725	54.872	scaffold421	319210
F09	np1340	57.181	scaffold460	209275		M07	lm1724	54.89	scaffold421	319173
F09	np2393	57.386	scaffold1892	80179		M07	lm1731	54.893	scaffold421	534766
F09	np2394	57.777	scaffold1892	80274		M07	lm1730	54.938	scaffold421	511566
F09	np2391	57.872	scaffold1892	80091		M07	hk602	54.994	scaffold787	86193
F09	np2392	57.874	scaffold1892	80170		M07	lm1723	55.058	scaffold421	318548
F09	hk282	58.574	scaffold232	701067		M07	lm3451	55.175	scaffold2560	48670
F09	hk283	58.611	scaffold232	701239		M07	lm1543	55.194	scaffold350	308984
F09	np2131	59.043	scaffold1238	109668		M07	lm1734	55.34	scaffold421	536011
F09	np2132	59.174	scaffold1238	160140		M07	hk444	55.411	scaffold421	428863
F09	hk470	59.814	scaffold460	209344		M07	lm1722	55.497	scaffold421	305851
F09	hk737	60.074	scaffold1314	167311		M07	lm2274	55.592	scaffold650	70218
F09	hk735	60.074	scaffold1314	167293		M07	lm1972	55.804	scaffold500	338518
F09	hk733	60.074	scaffold1314	167280		M07	lm1733	55.931	scaffold421	535998
F09	hk731	60.097	scaffold1314	158380		M07	lm1735	55.983	scaffold421	536013
F09	hk732	60.1	scaffold1314	158619		M07	lm1973	56.175	scaffold500	338551
F09	hk736	60.352	scaffold1314	167295		M07	hk552	56.452	scaffold653	314351
F09	hk734	60.352	scaffold1314	167284		M07	lm1729	56.776	scaffold421	511538
F09	hk808	60.436	scaffold1892	80157		M07	lm1727	56.886	scaffold421	511392
F09	np2297	61.235	scaffold1582	67843		M07	lm1728	56.927	scaffold421	511466
F09	np2296	61.334	scaffold1582	67840		M07	lm1544	57.413	scaffold350	601675
F09	np456	61.463	scaffold117	115936		M07	lm3055	57.802	scaffold1346	98458
F09	np458	61.475	scaffold117	489770		M07	hk446	58.26	scaffold421	644637
F09	np2295	61.541	scaffold1582	67826		M07	hk469	58.262	scaffold452	149573
F09	np455	61.595	scaffold117	115868		M07	hk447	58.267	scaffold421	644643
F09	np457	61.702	scaffold117	440178		M07	hk445	58.267	scaffold421	644618
F09	hk656	61.802	scaffold952	222250		M07	hk468	58.272	scaffold452	149482
F09	np454	62.787	scaffold117	106896		M07	lm3056	58.633	scaffold1346	98493
F09	hk151	65.327	scaffold90	110019		M07	lm821	58.929	scaffold151	650737
F09	np1690	67.59	scaffold698	77622		M07	lm820	59.404	scaffold151	650736
F09	np1688	67.672	scaffold698	77570		M07	lm2281	59.962	scaffold653	314363
F09	np1687	67.786	scaffold698	44396		M07	lm2279	61.412	scaffold653	148979
F09	np1691	67.828	scaffold698	77638		M07	lm3096	62.132	scaffold1397	62531
F09	np1692	67.972	scaffold698	80324		M07	lm3095	62.187	scaffold1397	62439
F09	hk572	68.16	scaffold698	44522		M07	lm3094	62.222	scaffold1397	62424
F09	hk641	68.403	scaffold889	312048		M07	lm2280	62.294	scaffold653	149145
F09	hk640	68.403	scaffold889	311978		M07	lm3265	63.029	scaffold1691	12545
F09	np367	69.099	scaffold90	141561		M07	hk146	63.301	scaffold87	404374
F09	hk571	69.51	scaffold698	44351		M07	hk530	63.331	scaffold586	256167
F09	hk570	69.51	scaffold698	44335		M07	lm1629	63.537	scaffold381	85679
F09	np1243	69.777	scaffold409	413510		M07	hk691	63.547	scaffold1100	127183
F09	hk436	69.991	scaffold409	708371		M07	hk690	63.591	scaffold1100	127100
F09	hk435	70.082	scaffold409	708313		M07	lm541	63.611	scaffold82	719179
F09	hk434	70.23	scaffold409	708272		M07	lm575	63.931	scaffold87	116788
F09	np1244	70.26	scaffold409	715627		M07	lm574	63.965	scaffold87	116740
F09	np599	70.265	scaffold161	142383		M07	lm578	63.976	scaffold87	116884
F09	np598	70.316	scaffold161	142311		M07	lm580	63.999	scaffold87	116950
F09	np2127	70.475	scaffold1233	729		M07	lm581	64.042	scaffold87	116951
F09	np600	70.59	scaffold161	239845		M07	lm2819	64.151	scaffold1100	127136
F09	np368	71.219	scaffold90	145701		M07	lm2142	64.153	scaffold586	24403
F09	np2332	71.391	scaffold1705	73876		M07	hk618	64.176	scaffold850	33031
F09	np2333	71.4	scaffold1705	73901		M07	hk529	64.256	scaffold586	67604
F09	np2335	71.437	scaffold1705	73911		M07	lm2146	64.271	scaffold586	137340
F09	np2336	71.673	scaffold1705	73985		M07	lm2149	64.298	scaffold586	137499
F09	np2337	71.689	scaffold1705	74046		M07	lm2148	64.348	scaffold586	137495
F09	np2334	71.689	scaffold1705	73904		M07	lm2150	64.357	scaffold586	137502
F09	hk791	72.363	scaffold1740	98906		M07	lm2928	64.405	scaffold1232	56744
F09	np366	72.721	scaffold90	141517		M07	lm2147	64.432	scaffold586	137377
F09	np1693	73.059	scaffold698	159235		M07	lm2151	64.484	scaffold586	256009
F09	np1689	73.72	scaffold698	77608		M07	lm2140	64.494	scaffold586	24394
F09	np2354	74.788	scaffold1740	52086		M07	lm2143	64.498	scaffold586	24412
F09	np1889	74.926	scaffold889	312139		M07	lm576	64.686	scaffold87	116819
F09	np1888	75.531	scaffold889	255139		M07	lm579	64.698	scaffold87	116915
F09	hk36	86.65	scaffold20	1796575		M07	lm2145	64.719	scaffold586	67618
F09	hk577	87.217	scaffold728	257300		M07	lm577	64.735	scaffold87	116833
F09	hk578	87.217	scaffold728	257359		M07	lm2144	64.893	scaffold586	67549
F09	hk35	88.232	scaffold20	1564136		M07	lm585	65.167	scaffold87	626308
F09	hk579	88.239	scaffold728	494668		M07	lm584	65.168	scaffold87	404392
F09	hk33	89.428	scaffold20	1021684		M07	lm583	65.244	scaffold87	333248
F09	hk34	89.428	scaffold20	1021691		M07	lm586	65.351	scaffold87	626396
F09	hk32	89.487	scaffold20	488050		M07	lm582	65.627	scaffold87	316208
F09	hk617	89.55	scaffold847	157133		M07	lm587	65.919	scaffold87	904221
F09	hk31	89.674	scaffold20	363570		M07	lm590	65.924	scaffold87	904379
F09	np2232	95.274	scaffold1442	13764		M07	lm588	65.947	scaffold87	904301
F09	np2233	95.279	scaffold1442	13777		M07	lm589	65.952	scaffold87	904350
F09	np2234	95.395	scaffold1442	13915		M07	lm3120	66.874	scaffold1439	50406
F09	np2315	95.599	scaffold1653	63624		M07	lm3189	67.81	scaffold1546	19648
F09	np93	95.619	scaffold20	1081502		M07	lm3009	68.111	scaffold1304	118610
F09	np14	95.649	scaffold3	1394411		M07	lm3011	68.45	scaffold1304	118793
F09	np92	95.65	scaffold20	142056		M07	lm3188	68.684	scaffold1546	19516
F10	np822	0	scaffold247	421300		M07	lm3010	68.841	scaffold1304	118704
F10	np820	0.038	scaffold247	421262		M07	lm3008	68.93	scaffold1304	118594
F10	np823	0.192	scaffold247	421463		M07	lm2347	69.129	scaffold697	303422
F10	np821	0.202	scaffold247	421291		M07	lm2243	69.42	scaffold624	280531
F10	np819	1.069	scaffold247	123129		M07	lm2242	69.584	scaffold624	280491
F10	np824	1.411	scaffold247	422954		M07	hk40	79.304	scaffold24	1080716
F10	np825	1.496	scaffold247	423035		M08	lm286	0	scaffold33	965536
F10	np826	2.35	scaffold247	423039		M08	lm284	0.514	scaffold33	759532
F10	hk306	2.851	scaffold247	123098		M08	lm283	0.616	scaffold33	759372
F10	np2169	12.97	scaffold1300	119109		M08	lm592	0.836	scaffold87	1239228
F10	np664	14.223	scaffold187	845542		M08	lm593	1.283	scaffold87	1239386
F10	np665	14.223	scaffold187	845547		M08	lm595	1.691	scaffold87	1243664
F10	np663	14.845	scaffold187	840425		M08	lm594	1.824	scaffold87	1243620
F10	hk239	20.992	scaffold187	840362		M08	lm591	1.929	scaffold87	1187810
F10	np942	22.422	scaffold281	259300		M08	lm281	2.368	scaffold33	88240
F10	np2079	24.214	scaffold1147	172543		M08	lm282	2.576	scaffold33	697978
F10	np2080	24.23	scaffold1147	172547		M08	lm2651	2.91	scaffold956	92362
F10	np2082	24.233	scaffold1147	172690		M08	lm1238	3.186	scaffold255	525673
F10	np2081	24.233	scaffold1147	172670		M08	lm1628	3.213	scaffold380	81024
F10	np2078	24.257	scaffold1147	172466		M08	lm2774	3.324	scaffold1059	345037
F10	np2076	24.812	scaffold1147	115942		M08	lm1237	3.481	scaffold255	442271
F10	np2077	24.812	scaffold1147	115987		M08	hk660	3.646	scaffold956	64065
F10	np906	25.116	scaffold270	1079608		M08	hk658	3.649	scaffold956	63939
F10	np902	25.286	scaffold270	974900		M08	lm971	3.933	scaffold189	189026
F10	np903	25.353	scaffold270	1079407		M08	lm1236	3.967	scaffold255	442245
F10	np905	25.363	scaffold270	1079473		M08	lm3101	4.235	scaffold1415	99397
F10	np904	25.363	scaffold270	1079459		M08	lm2773	4.519	scaffold1059	135800
F10	np908	25.512	scaffold270	1089719		M08	hk406	4.635	scaffold380	80947
F10	np907	25.529	scaffold270	1089578		M08	hk317	4.683	scaffold255	442198
F10	np943	25.998	scaffold281	622936		M08	hk661	4.833	scaffold956	209980
F10	np944	25.998	scaffold281	622989		M08	lm280	5.096	scaffold33	79774
F10	hk334	26.253	scaffold270	995087		M08	hk549	5.35	scaffold651	233589
F10	hk186	28.061	scaffold125	656811		M08	hk682	5.502	scaffold1059	211775
F10	hk185	28.061	scaffold125	656796		M08	hk683	5.502	scaffold1059	211887
F10	np749	28.647	scaffold223	685786		M08	lm2652	5.848	scaffold956	210872
F10	np482	29.027	scaffold125	656874		M08	lm302	7.025	scaffold36	222937
F10	np748	29.897	scaffold223	369404		M08	lm2278	7.352	scaffold651	243933
F10	np481	30.326	scaffold125	468662		M08	lm2991	7.382	scaffold1288	68648
F10	hk184	30.328	scaffold125	413738		M08	lm2996	7.481	scaffold1288	78973
F10	hk183	30.685	scaffold125	413626		M08	lm2275	7.55	scaffold651	243894
F10	np478	30.783	scaffold125	437401		M08	lm2999	7.772	scaffold1288	106494
F10	np747	30.858	scaffold223	77001		M08	lm2998	7.773	scaffold1288	106433
F10	np480	31.277	scaffold125	443567		M08	lm2276	7.849	scaffold651	243901
F10	np479	31.349	scaffold125	443470		M08	hk551	7.947	scaffold651	244025
F10	np1762	31.878	scaffold740	155421		M08	lm300	7.948	scaffold36	69160
F10	np1763	32.028	scaffold740	155497		M08	lm2997	8.019	scaffold1288	96303
F10	hk584	32.897	scaffold740	61876		M08	lm2994	8.125	scaffold1288	68789
F10	hk583	32.897	scaffold740	61838		M08	lm2990	8.132	scaffold1288	68632
F10	hk585	32.897	scaffold740	61929		M08	lm303	8.18	scaffold36	432933
F10	np1758	33.714	scaffold740	61864		M08	lm298	8.208	scaffold36	69093
F10	np1759	33.714	scaffold740	61867		M08	lm2993	8.211	scaffold1288	68764
F10	np1760	33.964	scaffold740	61974		M08	lm2995	8.262	scaffold1288	68863
F10	np1761	34.003	scaffold740	61998		M08	lm305	8.587	scaffold36	558134
F10	np1828	34.591	scaffold815	331450		M08	hk697	8.756	scaffold1176	132188
F10	np564	38.27	scaffold148	510284		M08	lm304	8.936	scaffold36	557948
F10	np295	41.299	scaffold66	340806		M08	hk61	9.558	scaffold36	211123
F10	np1711	42.562	scaffold714	153629		M08	lm1469	9.754	scaffold324	443190
F10	np1710	42.567	scaffold714	153566		M08	lm247	9.825	scaffold29	802722
F10	np1411	42.991	scaffold502	208980		M08	lm1468	9.918	scaffold324	426306
F10	np1712	43.258	scaffold714	167081		M08	hk663	9.985	scaffold961	87343
F10	np1713	43.26	scaffold714	167294		M08	hk69	10.13	scaffold36	635196
F10	np2486	44.656	scaffold2700	35628		M08	lm248	10.376	scaffold29	983653
F10	hk341	44.726	scaffold284	175576		M08	lm246	10.682	scaffold29	596458
F10	np2485	44.756	scaffold2700	35570		M08	lm1467	11.083	scaffold324	409912
F10	hk340	44.764	scaffold284	175429		M08	lm245	11.301	scaffold29	304993
F10	np571	47.828	scaffold150	331630		M08	hk398	13.856	scaffold368	429363
F10	np2052	48.106	scaffold1092	139996		M08	hk396	13.965	scaffold368	429310
F10	hk491	48.149	scaffold502	198070		M08	hk399	14.462	scaffold368	429520
F10	np572	48.741	scaffold150	331692		M08	lm1596	14.926	scaffold368	490581
F10	np1941	50.937	scaffold964	437078		M08	lm1592	15.115	scaffold368	429471
F10	np25	51.556	scaffold5	1327315		M08	lm1593	15.135	scaffold368	429475
F10	np2030	52.079	scaffold1064	74311		M08	lm1594	15.571	scaffold368	490572
F10	np2029	52.352	scaffold1064	59584		M08	lm1597	15.581	scaffold368	490613
F10	np2046	52.462	scaffold1078	166837		M08	lm1589	15.803	scaffold368	76368
F10	np2047	52.542	scaffold1078	166862		M08	lm1588	15.932	scaffold368	76339
F10	np32	59.813	scaffold6	2216802		M08	lm1519	16.035	scaffold344	35501
F10	hk7	60.633	scaffold5	315845		M08	lm1587	16.139	scaffold368	60156
F10	np23	61.33	scaffold5	311047		M08	lm1581	16.245	scaffold362	91291
F10	np24	61.586	scaffold5	315876		M08	lm1580	16.368	scaffold362	91258
F10	np31	61.772	scaffold6	2141003		M08	lm243	16.374	scaffold29	158024
F10	np22	62.672	scaffold5	225531		M08	lm242	16.381	scaffold29	157928
F10	np21	63.725	scaffold5	150113		M08	lm1579	16.629	scaffold362	91247
F10	np1836	67.122	scaffold825	136727		M08	lm1591	16.982	scaffold368	104560
F10	hk598	68.806	scaffold782	267145		M08	lm1590	17.349	scaffold368	104508
F10	hk597	68.845	scaffold782	267102		M08	lm244	17.793	scaffold29	243329
F10	np827	70.009	scaffold248	56201		M08	lm1523	19.703	scaffold344	334312
F10	np828	70.009	scaffold248	56292		M08	lm1522	20.247	scaffold344	319771
F10	np1905	70.097	scaffold906	211622		M08	hk137	21.011	scaffold83	87315
F10	np1022	70.553	scaffold316	895350		M08	lm1521	21.202	scaffold344	319695
F10	np1023	70.585	scaffold316	895369		M08	lm1520	21.345	scaffold344	319650
F10	np1024	70.614	scaffold316	895386		M08	hk138	21.517	scaffold83	87333
F10	hk643	70.946	scaffold906	211733		M08	lm1524	21.69	scaffold344	334427
F10	np1363	72.058	scaffold475	193643		M08	lm549	23.395	scaffold83	455604
F10	hk642	73.646	scaffold906	21458		M08	lm544	24.297	scaffold83	41690
F10	hk527	75.272	scaffold582	287641		M08	lm543	24.592	scaffold83	41585
F10	np1169	77.008	scaffold374	243295		M08	lm550	24.892	scaffold83	455686
F10	hk163	77.684	scaffold101	10352		M08	lm553	25.646	scaffold83	581850
F10	np1105	80.198	scaffold341	241514		M08	lm552	25.722	scaffold83	581800
F10	np2482	82.267	scaffold2616	8615		M08	lm542	26.073	scaffold83	7770
F10	np997	82.766	scaffold307	362816		M08	lm545	26.279	scaffold83	331844
F10	np670	89.527	scaffold189	409452		M08	lm2174	26.359	scaffold597	253553
F10	np671	89.556	scaffold189	409530		M08	lm547	26.363	scaffold83	331877
F10	hk278	89.904	scaffold231	50329		M08	lm554	26.366	scaffold83	634304
F10	np1467	90.834	scaffold546	66732		M08	hk142	27.189	scaffold83	792252
F10	np778	91.017	scaffold231	50498		M08	hk143	27.236	scaffold83	792273
F10	np776	91.052	scaffold231	50350		M08	lm2298	27.919	scaffold663	167802
F10	np775	91.108	scaffold231	50339		M08	lm1607	28.054	scaffold373	25435
F10	np2402	91.288	scaffold1917	69744		M08	lm548	28.441	scaffold83	417828
F10	np1725	91.62	scaffold724	266108		M08	lm1610	28.633	scaffold373	105868
F10	hk279	91.627	scaffold231	50441		M08	lm1611	29.174	scaffold373	105905
F10	hk280	91.627	scaffold231	50448		M08	lm1612	29.189	scaffold373	105915
F10	np1731	91.715	scaffold724	458410		M08	lm2301	29.318	scaffold663	208678
F10	np1730	91.843	scaffold724	458345		M08	hk645	29.457	scaffold913	91140
F10	np1729	91.845	scaffold724	340241		M08	lm1609	29.467	scaffold373	105835
F10	np995	92.129	scaffold307	190296		M08	lm2300	29.491	scaffold663	208657
F10	np994	92.18	scaffold307	190233		M08	lm1608	29.53	scaffold373	105833
F10	np993	92.199	scaffold307	190205		M08	lm2299	29.905	scaffold663	167850
F10	np996	92.289	scaffold307	190307		M08	hk140	29.934	scaffold83	331843
F10	np1728	92.551	scaffold724	266240		M08	hk139	30.02	scaffold83	331836
F10	hk357	92.686	scaffold307	183323		M08	lm2297	30.222	scaffold663	167768
F10	np1726	92.762	scaffold724	266188		M08	lm2605	30.368	scaffold913	91143
F10	np1727	92.87	scaffold724	266230		M08	hk141	30.674	scaffold83	331864
F10	np2291	93.234	scaffold1570	61603		M08	lm3130	31.511	scaffold1463	102804
F10	np777	93.503	scaffold231	50456		M08	lm3132	32.195	scaffold1463	114778
F10	hk281	94.83	scaffold231	520933		M08	lm3462	33.721	scaffold2790	7746
F10	hk518	96.064	scaffold546	66767		M08	lm551	34.379	scaffold83	579711
F10	np1699	97.175	scaffold705	554150		M08	lm910	46.06	scaffold171	138085
F10	hk573	97.649	scaffold705	471863		M08	lm941	48.311	scaffold180	404259
F10	hk575	97.717	scaffold705	471868		M08	lm2675	48.771	scaffold979	212536
F10	hk574	97.717	scaffold705	471865		M08	lm2988	48.901	scaffold1287	107172
F10	hk669	105.639	scaffold986	275776		M08	hk233	49.056	scaffold180	153715
F10	np1698	107.09	scaffold705	365505		M08	lm327	49.236	scaffold40	874909
F10	hk743	108.345	scaffold1345	89733		M08	lm326	49.265	scaffold40	874846
F10	np1657	108.831	scaffold674	380420		M08	lm2989	49.315	scaffold1287	107250
F10	np1656	108.859	scaffold674	380406		M08	lm911	49.471	scaffold171	138117
F10	hk744	109.001	scaffold1345	89752		M08	lm1000	49.699	scaffold200	233417
F10	np2182	109.222	scaffold1345	89729		M08	lm909	49.841	scaffold171	138070
F10	np1025	109.8	scaffold317	29671		M08	lm940	50.007	scaffold180	214477
F10	np1658	110.154	scaffold674	380517		M08	lm939	50.104	scaffold180	63212
F10	np1026	114.663	scaffold317	199086		M08	lm639	50.223	scaffold104	289957
F10	np1951	116.19	scaffold986	221357		M08	lm937	50.243	scaffold180	59640
F10	np2106	122.2	scaffold1213	70472		M08	lm2914	50.29	scaffold1217	150267
F10	np1378	130.977	scaffold482	533658		M08	lm2913	50.355	scaffold1217	150212
F10	np1377	131.151	scaffold482	533535		M08	lm938	50.396	scaffold180	59708
F10	np1985	131.186	scaffold1020	228090		M08	lm2915	50.412	scaffold1217	150641
F11	np1489	0	scaffold567	174869		M08	lm3153	50.523	scaffold1494	41953
F11	np2278	2.003	scaffold1545	53432		M08	lm1497	50.671	scaffold335	358051
F11	np2155	3.804	scaffold1271	110933		M08	lm237	50.763	scaffold28	627446
F11	np657	5.173	scaffold184	245725		M08	lm238	50.802	scaffold28	627498
F11	np2277	6.911	scaffold1545	40005		M08	lm813	51.077	scaffold146	308802
F11	np2390	7.557	scaffold1890	87914		M08	hk765	51.106	scaffold1494	109122
F11	np2191	7.98	scaffold1349	275062		M08	lm811	51.134	scaffold146	308772
F11	np620	8.798	scaffold169	531777		M08	lm812	51.145	scaffold146	308774
F11	np621	9.254	scaffold169	809370		M08	hk203	51.159	scaffold146	281753
F11	np619	9.275	scaffold169	531616		M08	lm1960	51.182	scaffold490	301655
F11	np2362	9.395	scaffold1760	4936		M08	lm2816	51.183	scaffold1096	55892
F11	np2265	9.45	scaffold1514	145722		M08	lm999	51.2	scaffold200	223524
F11	np2279	9.8	scaffold1545	65701		M08	lm808	51.217	scaffold146	308599
F11	np658	10.138	scaffold184	245767		M08	lm1508	51.293	scaffold337	574609
F11	np1127	11.393	scaffold348	625381		M08	lm809	51.318	scaffold146	308741
F11	np654	11.43	scaffold183	166549		M08	lm810	51.324	scaffold146	308746
F11	np655	11.451	scaffold183	166563		M08	lm1499	51.346	scaffold335	404196
F11	np656	11.463	scaffold183	166726		M08	lm2340	51.359	scaffold692	251949
F11	hk236	13.928	scaffold183	166666		M08	lm1500	51.368	scaffold335	404213
F11	hk747	14.529	scaffold1349	315350		M08	lm2342	51.374	scaffold692	278522
F11	hk234	14.567	scaffold183	166606		M08	lm1506	51.377	scaffold337	574413
F11	hk235	14.947	scaffold183	166620		M08	lm2500	51.414	scaffold796	118092
F11	hk221	15.237	scaffold169	531749		M08	lm2341	51.42	scaffold692	251952
F11	np1878	17.934	scaffold877	60008		M08	lm3408	51.433	scaffold2174	15280
F11	hk665	17.986	scaffold975	450411		M08	lm1505	51.435	scaffold337	574359
F11	hk569	19.303	scaffold690	9356		M08	lm1502	51.458	scaffold337	306613
F11	np2357	26.237	scaffold1755	47832		M08	lm236	51.459	scaffold28	610170
F11	np2356	26.555	scaffold1755	47826		M08	lm1504	51.471	scaffold337	390620
F11	hk505	27.611	scaffold515	102287		M08	lm1492	51.485	scaffold335	327835
F11	np949	34.799	scaffold288	513360		M08	lm3398	51.494	scaffold2099	80971
F11	np529	40.014	scaffold137	225671		M08	lm1963	51.499	scaffold490	384959
F11	np530	40.441	scaffold137	225717		M08	lm3463	51.516	scaffold2805	49169
F11	np607	41.541	scaffold165	32518		M08	lm1503	51.517	scaffold337	306643
F11	hk715	42.576	scaffold1261	65757		M08	lm1498	51.542	scaffold335	361588
F11	hk792	42.666	scaffold1755	47659		M08	lm1509	51.542	scaffold337	574684
F11	hk717	42.878	scaffold1261	65845		M08	lm1507	51.547	scaffold337	574570
F11	hk718	42.878	scaffold1261	65850		M08	lm1493	51.625	scaffold335	340898
F11	hk716	42.878	scaffold1261	65766		M08	lm2876	51.66	scaffold1165	18979
F11	np1589	43.981	scaffold631	116840		M08	lm1510	51.67	scaffold337	574692
F11	np1592	44.006	scaffold631	116915		M08	lm1513	51.798	scaffold337	622411
F11	np1591	44.045	scaffold631	116850		M08	lm1961	51.937	scaffold490	346298
F11	np2358	44.739	scaffold1755	80119		M08	lm1962	52.012	scaffold490	348377
F11	np2149	45.441	scaffold1261	65782		M08	lm1495	52.221	scaffold335	347614
F11	np991	47.201	scaffold306	116550		M08	lm1494	52.282	scaffold335	347565
F11	np1388	48.428	scaffold488	126228		M08	lm1496	52.318	scaffold335	347660
F11	np1387	48.432	scaffold488	126059		M08	lm239	52.455	scaffold28	734032
F11	np1552	48.782	scaffold609	317975		M08	lm1512	52.627	scaffold337	606523
F11	np235	48.94	scaffold45	643051		M08	lm1511	52.803	scaffold337	606443
F11	np237	48.957	scaffold45	643150		M08	hk764	53.284	scaffold1494	109112
F11	np236	49.187	scaffold45	643070		M08	lm2536	54.027	scaffold834	113458
F11	np2404	49.572	scaffold1925	29765		M08	lm2535	54.043	scaffold834	113410
F11	np2405	49.659	scaffold1925	29792		M08	lm2571	54.091	scaffold870	260682
F11	np2403	49.67	scaffold1925	29751		M08	lm2539	54.14	scaffold834	129152
F11	np182	49.744	scaffold34	564165		M08	lm2538	54.163	scaffold834	128974
F11	hk59	49.952	scaffold34	564310		M08	lm2534	54.212	scaffold834	113385
F11	np183	50.077	scaffold34	685582		M08	lm2537	54.23	scaffold834	113482
F11	np948	50.735	scaffold288	238155		M08	lm819	55.129	scaffold151	289847
F11	np2310	50.916	scaffold1634	7322		M08	lm2540	55.698	scaffold834	375408
F11	np1590	51.242	scaffold631	116842		M08	hk692	56.235	scaffold1112	181064
F11	np2309	51.301	scaffold1634	7252		M08	lm1037	59.53	scaffold214	458826
F11	np2308	51.315	scaffold1634	7177		M08	lm1036	60.245	scaffold214	132834
F11	np1963	51.799	scaffold1006	119324		M08	lm1035	60.278	scaffold214	132764
F11	np1679	53.594	scaffold689	128729		M08	lm3247	60.735	scaffold1650	24202
F11	np1678	53.86	scaffold689	128682		M08	lm1038	61.01	scaffold214	469158
F11	np1677	54.268	scaffold689	128676		M08	lm1033	61.504	scaffold214	17611
F11	np1680	55.046	scaffold689	129330		M08	lm1032	61.671	scaffold214	648
F11	np1682	55.413	scaffold689	129359		M08	lm3416	62.049	scaffold2224	95467
F11	np1681	55.592	scaffold689	129339		M08	lm3417	62.096	scaffold2224	95482
F11	np1863	56.214	scaffold857	447145		M08	lm889	62.504	scaffold166	468638
F11	np1862	56.645	scaffold857	447086		M08	lm3263	62.511	scaffold1690	103313
F11	np255	57.472	scaffold51	1065312		M08	lm3261	62.553	scaffold1690	103160
F11	np1242	57.823	scaffold406	407336		M08	lm131	62.574	scaffold17	1089966
F11	np1241	58.492	scaffold406	381254		M08	lm3449	62.655	scaffold2554	56061
F11	np569	58.687	scaffold149	62142		M08	lm3262	62.693	scaffold1690	103274
F11	np570	58.913	scaffold149	154750		M08	lm3264	62.726	scaffold1690	103317
F11	hk809	59.085	scaffold1905	97868		M08	lm890	62.773	scaffold166	602838
F11	hk206	59.84	scaffold149	62091		M08	lm130	62.859	scaffold17	865160
F11	np1865	59.965	scaffold859	180971		M08	hk833	63.008	scaffold2224	95454
F11	np212	60.078	scaffold41	52716		M08	lm3447	63.277	scaffold2554	56012
F11	hk810	61.046	scaffold1905	97884		M08	lm3448	63.345	scaffold2554	56055
F11	np2066	61.248	scaffold1126	155694		M08	hk259	63.535	scaffold214	63861
F11	np527	62.084	scaffold136	252070		M08	lm888	63.692	scaffold166	6026
F11	hk360	62.573	scaffold312	914611		M08	lm443	64.008	scaffold62	127414
F11	hk362	62.573	scaffold312	914778		M08	lm447	64.077	scaffold62	189030
F11	hk361	62.573	scaffold312	914666		M08	hk504	64.284	scaffold514	33287
F11	np528	63.278	scaffold136	308673		M08	hk503	64.299	scaffold514	33211
F11	np1864	64.636	scaffold859	42494		M08	lm446	64.392	scaffold62	189024
F11	np1780	65.124	scaffold760	208452		M08	lm1203	64.428	scaffold249	166874
F11	hk623	65.908	scaffold859	42544		M08	lm442	64.549	scaffold62	127366
F11	hk622	65.908	scaffold859	42446		M08	lm2542	64.956	scaffold837	191871
F11	hk705	65.975	scaffold1231	43059		M08	lm1202	65.194	scaffold249	118263
F11	hk624	66.102	scaffold859	42567		M08	lm441	65.29	scaffold62	104469
F11	np873	66.215	scaffold263	57301		M08	lm2138	65.529	scaffold584	116644
F11	hk539	66.773	scaffold593	219250		M08	lm2139	65.949	scaffold584	199728
F11	hk538	67.173	scaffold593	219233		M08	lm1206	66.042	scaffold249	480028
F11	np2478	67.892	scaffold2562	40367		M08	lm1209	66.084	scaffold249	480097
F11	np2123	68.162	scaffold1231	43004		M08	lm1207	66.097	scaffold249	480045
F11	np2124	68.162	scaffold1231	43028		M08	lm1205	66.519	scaffold249	197903
F11	np2125	68.162	scaffold1231	43033		M08	lm1204	66.713	scaffold249	197877
F11	np518	68.337	scaffold135	653991		M08	lm445	67.662	scaffold62	127583
F11	np1519	68.636	scaffold593	219105		M08	lm444	67.782	scaffold62	127576
F11	hk194	69.477	scaffold135	492627		M09	lm2013	0	scaffold521	47643
F11	hk536	69.541	scaffold593	182221		M09	lm2337	4.371	scaffold688	267243
F11	hk196	69.762	scaffold135	653977		M09	lm2016	9.119	scaffold521	316144
F11	np1520	69.803	scaffold593	255260		M09	lm2017	9.166	scaffold521	316215
F11	hk537	70.018	scaffold593	182274		M09	lm2014	9.218	scaffold521	316063
F11	np238	70.356	scaffold47	705048		M09	lm2338	10.028	scaffold688	298921
F11	np2199	70.937	scaffold1351	81636		M09	lm2012	10.567	scaffold521	47555
F11	np1949	72.277	scaffold979	212645		M09	lm3467	12.51	scaffold2811	46560
F11	np1553	72.41	scaffold609	425335		M09	lm200	13.36	scaffold23	350667
F11	np2068	73.439	scaffold1129	295488		M09	lm2677	14.334	scaffold983	26105
F11	hk195	74.941	scaffold135	653841		M09	lm2676	14.599	scaffold983	26072
F11	np1555	76.558	scaffold609	507954		M09	lm2678	14.611	scaffold983	26144
F11	np1554	78.101	scaffold609	425422		M09	lm3466	15.029	scaffold2811	46557
F11	np1154	78.579	scaffold362	153008		M09	lm1970	15.034	scaffold498	268246
F11	np2198	84.43	scaffold1351	81629		M09	lm3378	15.098	scaffold1988	12780
F11	np1086	84.5	scaffold334	41916		M09	lm3465	15.108	scaffold2811	46477
F11	np1272	85.839	scaffold423	479557		M09	lm3379	15.262	scaffold1989	38165
F11	np217	86.684	scaffold43	846222		M09	hk820	15.721	scaffold1988	12775
F11	np1087	87.64	scaffold334	142668		M09	hk819	15.723	scaffold1988	12748
F11	np1498	89.203	scaffold576	59756		M09	hk848	15.901	scaffold2811	46484
F11	np1496	89.767	scaffold576	59651		M09	hk489	16.023	scaffold498	268339
F11	np1497	92.466	scaffold576	59673		M09	lm1969	16.454	scaffold498	140587
F12	np1588	0	scaffold630	315885		M09	lm1876	18.335	scaffold455	28019
F12	np1587	0.798	scaffold630	315795		M09	lm1956	19.95	scaffold486	303320
F12	np1246	2.078	scaffold411	147282		M09	hk204	22.018	scaffold147	415580
F12	np2062	2.243	scaffold1116	81177		M09	hk486	23.138	scaffold486	303260
F12	hk738	3.405	scaffold1321	19827		M09	hk441	28.345	scaffold411	898400
F12	np592	3.998	scaffold159	627943		M09	lm1703	29.448	scaffold411	898334
F12	np590	4.973	scaffold159	459806		M09	lm1955	29.951	scaffold485	237869
F12	np557	4.995	scaffold145	83389		M09	lm2869	30.094	scaffold1159	147910
F12	np591	5.069	scaffold159	502210		M09	lm1998	30.247	scaffold516	343250
F12	np2446	5.367	scaffold2257	62392		M09	lm1953	30.277	scaffold485	237703
F12	np1343	5.585	scaffold463	449827		M09	lm1996	30.289	scaffold516	343198
F12	np587	5.961	scaffold159	419099		M09	lm1954	30.307	scaffold485	237769
F12	hk779	6.106	scaffold1615	57813		M09	lm1997	30.396	scaffold516	343220
F12	np588	6.228	scaffold159	419184		M09	lm2870	30.548	scaffold1159	147982
F12	np589	6.237	scaffold159	419208		M09	hk684	30.578	scaffold1065	207869
F12	hk438	6.785	scaffold411	269709		M09	lm2868	30.931	scaffold1159	132799
F12	hk437	6.863	scaffold411	269707		M09	lm1995	30.968	scaffold516	343143
F12	hk202	7.814	scaffold145	83300		M09	lm2848	31.771	scaffold1120	146598
F12	np378	8.598	scaffold96	83250		M09	lm2849	31.908	scaffold1120	146609
F12	hk209	9.246	scaffold159	502260		M09	lm2850	31.928	scaffold1120	146690
F12	np380	10.185	scaffold96	372177		M09	lm2851	31.929	scaffold1120	146694
F12	np385	10.285	scaffold96	533929		M09	lm1702	32.77	scaffold411	875775
F12	np384	10.427	scaffold96	497908		M09	lm1701	32.91	scaffold411	875701
F12	np379	10.741	scaffold96	314176		M09	lm1699	33.603	scaffold411	843895
F12	np382	10.743	scaffold96	397934		M09	lm1700	33.787	scaffold411	844042
F12	np383	10.743	scaffold96	397945		M09	lm355	41.315	scaffold46	521416
F12	np381	10.76	scaffold96	397915		M09	lm1698	42.006	scaffold411	629093
F12	np1798	11.792	scaffold777	254490		M09	lm1697	42.952	scaffold411	604121
F12	np1797	12.042	scaffold777	192018		M09	lm3468	44.884	scaffold2819	27200
F12	hk154	12.973	scaffold96	398149		M09	lm2296	46.572	scaffold661	219270
F12	hk440	17.498	scaffold411	366179		M09	hk151	47.869	scaffold90	110019
F12	hk439	17.498	scaffold411	366094		M09	hk791	49.13	scaffold1740	98906
F12	hk762	20.281	scaffold1462	106759		M09	lm602	49.615	scaffold90	141662
F12	np2242	22.445	scaffold1462	106806		M09	lm2584	49.689	scaffold889	255089
F12	np812	27.164	scaffold243	433892		M09	lm3272	49.711	scaffold1705	73867
F12	np811	27.38	scaffold243	433884		M09	lm3276	49.734	scaffold1705	74051
F12	np810	27.631	scaffold243	433736		M09	lm3273	49.775	scaffold1705	73960
F12	np1999	31.829	scaffold1032	204135		M09	lm3275	49.812	scaffold1705	74028
F12	np2000	31.836	scaffold1032	204174		M09	lm3274	49.844	scaffold1705	74006
F12	np2002	31.838	scaffold1032	204278		M09	lm1691	50.016	scaffold409	708347
F12	np1998	31.841	scaffold1032	204072		M09	lm3020	50.073	scaffold1311	62572
F12	np2001	31.98	scaffold1032	204186		M09	lm3293	50.127	scaffold1740	98957
F12	hk523	37.791	scaffold564	232712		M09	lm3017	50.142	scaffold1311	62532
F12	np2054	38.172	scaffold1094	131283		M09	lm2586	50.171	scaffold889	348444
F12	np2053	39.1	scaffold1094	104666		M09	lm2587	50.172	scaffold889	348457
F12	np2178	47.354	scaffold1316	153807		M09	lm3292	50.299	scaffold1740	98900
F12	hk459	48.447	scaffold434	97995		M09	lm3022	50.331	scaffold1311	62638
F12	hk461	49.028	scaffold434	411655		M09	hk640	50.381	scaffold889	311978
F12	hk256	49.267	scaffold212	87035		M09	lm3018	50.41	scaffold1311	62541
F12	np1285	50.189	scaffold434	226976		M09	lm3021	50.456	scaffold1311	62615
F12	np1284	50.236	scaffold434	73683		M09	lm3019	50.459	scaffold1311	62549
F12	hk351	50.786	scaffold293	459890		M09	lm874	50.488	scaffold161	142227
F12	hk255	51.307	scaffold212	16490		M09	hk570	50.54	scaffold698	44335
F12	hk254	51.326	scaffold212	16474		M09	hk435	50.547	scaffold409	708313
F12	hk460	51.498	scaffold434	256655		M09	hk434	50.552	scaffold409	708272
F12	hk257	51.881	scaffold212	105264		M09	lm3016	50.613	scaffold1311	62520
F12	hk258	51.881	scaffold212	105266		M09	lm2350	50.705	scaffold698	77601
F12	np1280	52.506	scaffold430	448532		M09	lm3015	50.722	scaffold1311	62509
F12	np1287	53.195	scaffold434	413584		M09	lm1947	50.879	scaffold482	2104
F12	np1281	53.503	scaffold430	479863		M09	lm873	50.928	scaffold161	120953
F12	np718	53.808	scaffold212	87205		M09	lm2349	50.964	scaffold698	77567
F12	np1796	54.128	scaffold772	336331		M09	lm2585	50.988	scaffold889	312081
F12	hk554	54.272	scaffold664	173915		M09	lm870	51.097	scaffold161	120788
F12	np1644	54.404	scaffold664	35081		M09	lm875	51.158	scaffold161	239771
F12	np1645	54.416	scaffold664	35140		M09	lm2348	51.168	scaffold698	44511
F12	np1792	54.539	scaffold772	253174		M09	lm871	51.32	scaffold161	120888
F12	np1646	54.622	scaffold664	180786		M09	lm872	51.328	scaffold161	120913
F12	np1793	54.79	scaffold772	253230		M09	lm877	51.462	scaffold161	239783
F12	np1642	54.818	scaffold664	15988		M09	hk572	51.467	scaffold698	44522
F12	np1643	55.088	scaffold664	16206		M09	lm876	51.483	scaffold161	239780
F12	hk350	55.425	scaffold293	459849		M09	lm2351	51.534	scaffold698	80296
F12	np1286	58.48	scaffold434	413513		M09	lm818	52.154	scaffold150	66279
F12	np1457	62.559	scaffold541	379323		M09	lm601	52.636	scaffold90	101599
F12	np1458	62.571	scaffold541	379356		M09	lm3250	58.196	scaffold1653	30554
F12	np1456	62.571	scaffold541	379290		M09	lm168	58.565	scaffold20	501736
F12	np1640	66.333	scaffold662	19987		M09	lm167	58.65	scaffold20	501713
F12	hk700	66.89	scaffold1214	97366		M09	lm170	58.679	scaffold20	501778
F12	np2455	67.449	scaffold2301	2800		M09	lm2393	58.899	scaffold728	494461
F12	np2107	69.556	scaffold1214	97399		M09	lm3149	58.936	scaffold1492	82744
F12	np950	69.641	scaffold291	371289		M09	lm3415	59.082	scaffold2198	9878
F12	np2473	69.703	scaffold2528	45290		M09	lm172	59.152	scaffold20	763497
F12	np2108	69.784	scaffold1214	97419		M09	lm1971	59.279	scaffold499	191917
F12	np2472	69.912	scaffold2528	45171		M09	lm169	59.329	scaffold20	501758
F12	np2471	69.979	scaffold2528	45164		M09	lm2392	59.67	scaffold728	257341
F12	np1233	71.072	scaffold402	184628		M09	lm166	59.704	scaffold20	487967
F12	np2435	71.887	scaffold2123	84331		M09	lm165	59.781	scaffold20	363576
F12	np947	72.574	scaffold288	129061		M09	lm173	59.816	scaffold20	1081462
F12	hk213	73.69	scaffold163	372143		M09	hk36	59.887	scaffold20	1796575
F12	hk619	83.595	scaffold851	272142		M09	lm174	59.892	scaffold20	1081492
F12	np1856	89.818	scaffold851	214485		M09	lm2546	59.943	scaffold845	222309
F12	np51	95.328	scaffold9	1739102		M09	hk577	59.961	scaffold728	257300
F12	np1794	104.202	scaffold772	319125		M09	lm171	59.97	scaffold20	747670
F12	np1535	109.411	scaffold599	66437		M09	hk579	60.125	scaffold728	494668
F12	np1536	110.271	scaffold599	66458		M09	lm3405	60.179	scaffold2122	65110
F12	np297	111.255	scaffold67	649878		M09	hk32	60.284	scaffold20	488050
F12	np296	111.389	scaffold67	649836		M09	hk31	60.405	scaffold20	363570
F12	np1791	117.599	scaffold772	31608		M09	hk733	60.51	scaffold1314	167280
F12	np1790	117.616	scaffold772	31598		M09	hk617	60.57	scaffold847	157133
F12	np1788	117.874	scaffold772	31544		M09	hk731	60.69	scaffold1314	158380
F12	np1789	118.023	scaffold772	31593		M09	hk732	60.694	scaffold1314	158619
F12	hk336	125.663	scaffold274	490999		M09	hk33	60.707	scaffold20	1021684
F12	np921	126.344	scaffold274	231012		M09	hk35	60.791	scaffold20	1564136
F12	np925	129.653	scaffold274	736666		M09	lm175	60.823	scaffold20	1600448
F12	np926	129.653	scaffold274	736691		M09	hk470	61.068	scaffold460	209344
F12	np922	129.734	scaffold274	736508		M09	lm176	61.075	scaffold20	1600453
F12	np923	129.734	scaffold274	736571		M09	hk282	61.89	scaffold232	701067
F12	np924	129.734	scaffold274	736586		M09	hk283	61.959	scaffold232	701239
F12	hk596	136.189	scaffold780	112216		M09	lm3375	62.038	scaffold1966	133234
F12	np1991	140.214	scaffold1029	79629		M09	lm3374	62.446	scaffold1966	130714
F12	np2418	141.499	scaffold2031	33006		M09	hk548	62.479	scaffold642	136843
F12	np2419	141.844	scaffold2031	33210		M09	lm1586	62.686	scaffold367	281945
F12	hk225	145.057	scaffold172	452651		M09	lm681	62.864	scaffold117	82184
F12	np7	145.843	scaffold2	757469		M09	lm1889	63.183	scaffold460	312652
F12	np6	145.972	scaffold2	757388		M09	lm3169	63.189	scaffold1517	2953
F12	np1593	147.812	scaffold632	471447		M09	lm3174	63.224	scaffold1517	35161
F12	np1361	148.297	scaffold474	314145		M09	lm687	63.33	scaffold117	591068
F12	np1359	148.964	scaffold474	100860		M09	lm3478	63.354	scaffold3210	6163
F12	np1360	149.541	scaffold474	294945		M09	lm3355	63.391	scaffold1892	80191
F12	hk2	149.819	scaffold2	493135		M09	lm686	63.465	scaffold117	489776
F12	np2417	150.701	scaffold2031	24613		M09	lm3173	63.488	scaffold1517	35106
F12	hk546	151.634	scaffold632	471349		M09	lm3172	63.503	scaffold1517	35023
F12	hk547	151.749	scaffold632	471461		M09	lm3171	63.533	scaffold1517	35012
F12	hk465	153.6	scaffold435	1035190		M09	lm3170	63.553	scaffold1517	34996
F12	hk155	154.689	scaffold98	531843		M09	lm1770	63.666	scaffold433	364110
F12	np1297	154.87	scaffold435	1035117		M09	lm1887	63.745	scaffold460	209284
F12	np1298	154.962	scaffold435	1035168		M09	lm682	63.821	scaffold117	85476
F12	np1299	154.962	scaffold435	1035259		M09	lm1888	63.92	scaffold460	262722
F12	hk110	155.987	scaffold53	221904		M09	lm683	63.954	scaffold117	107027
F12	hk108	155.987	scaffold53	221863		M09	lm3356	64.052	scaffold1892	80268
F12	hk109	155.987	scaffold53	221900		M09	lm3354	64.429	scaffold1892	80169
F12	np388	156.449	scaffold98	531936		M09	lm684	64.771	scaffold117	440276
F12	np1300	156.615	scaffold435	1096518		M09	lm2270	65.024	scaffold642	136833
F12	np1301	156.799	scaffold435	1096567		M09	lm3212	65.131	scaffold1582	67795
F12	hk111	157.746	scaffold53	222086		M09	lm1769	65.513	scaffold433	153658
F12	hk753	158.33	scaffold1382	9243		M09	hk307	66.333	scaffold250	331755
F12	np259	159.574	scaffold53	48107		M09	lm1215	66.782	scaffold250	331749
F12	np261	159.575	scaffold53	48125		M09	hk808	66.794	scaffold1892	80157
F12	np260	159.575	scaffold53	48109		M09	lm1382	67.047	scaffold299	227941
F12	np262	160.029	scaffold53	149649		M09	lm2667	67.073	scaffold975	326662
F12	np263	160.3	scaffold53	221914		M09	lm1383	67.187	scaffold299	228085
F12	hk754	161.896	scaffold1382	95843		M09	hk656	67.691	scaffold952	222250
F12	np1230	163.461	scaffold400	46686		M09	lm434	68.235	scaffold58	78013
F12	np2459	163.895	scaffold2328	43471		M09	lm1214	68.25	scaffold250	232729
F12	np2222	164.174	scaffold1382	31032		M09	lm3386	68.404	scaffold2028	58771
F13	np920	0	scaffold273	393788		M09	lm3321	68.727	scaffold1801	3286
F13	np919	0.915	scaffold273	266659		M09	hk800	68.819	scaffold1843	138442
F13	np918	0.951	scaffold273	266598		M09	lm3194	69.323	scaffold1558	193709
F13	np917	1.659	scaffold273	197436		M09	lm2792	69.975	scaffold1083	143735
F13	np2360	2.298	scaffold1758	38628		M09	lm974	71.104	scaffold190	221410
F13	np2361	2.516	scaffold1758	38833		M10	lm2368	0	scaffold707	299148
F13	hk401	3.702	scaffold372	341478		M10	lm3459	4.543	scaffold2750	48579
F13	np1168	4.214	scaffold372	114316		M10	lm3460	4.568	scaffold2750	48709
F13	np1166	5.131	scaffold372	109475		M10	lm1190	5.495	scaffold247	114479
F13	np1167	5.274	scaffold372	109545		M10	lm1189	5.521	scaffold247	114414
F13	np1876	7.127	scaffold872	211200		M10	lm1193	5.543	scaffold247	114545
F13	np1527	7.491	scaffold595	342898		M10	lm1194	5.55	scaffold247	198055
F13	np1524	7.821	scaffold595	316122		M10	lm1195	5.58	scaffold247	217975
F13	np1036	8.199	scaffold323	388335		M10	lm607	5.839	scaffold93	487672
F13	np1525	8.271	scaffold595	318651		M10	lm3144	5.932	scaffold1485	26217
F13	np1526	8.361	scaffold595	318686		M10	lm1192	5.987	scaffold247	114493
F13	np1035	8.926	scaffold323	388220		M10	lm1191	6.449	scaffold247	114490
F13	np1529	9.475	scaffold595	374241		M10	lm2517	7.133	scaffold815	463346
F13	np1528	9.918	scaffold595	374122		M10	hk306	8.328	scaffold247	123098
F13	hk628	10.909	scaffold872	229931		M10	lm952	8.922	scaffold185	946619
F13	hk402	11.637	scaffold372	341540		M10	lm969	9.259	scaffold187	845689
F13	np1523	12.287	scaffold595	211657		M10	lm968	9.449	scaffold187	840451
F13	hk541	12.756	scaffold595	318647		M10	lm2398	9.583	scaffold731	335528
F13	hk540	12.762	scaffold595	318640		M10	lm2389	9.891	scaffold722	140916
F13	np1521	16.161	scaffold595	65525		M10	lm2390	9.958	scaffold722	140918
F13	np1522	16.161	scaffold595	65581		M10	lm1343	10.164	scaffold281	279695
F13	hk94	17.523	scaffold44	1330645		M10	lm742	10.504	scaffold127	565243
F13	hk95	17.551	scaffold44	1330652		M10	lm741	10.531	scaffold127	565231
F13	hk93	17.551	scaffold44	1330640		M10	lm2867	10.606	scaffold1147	153125
F13	np231	18.822	scaffold44	1658362		M10	lm2508	10.696	scaffold808	138101
F13	np229	19.262	scaffold44	1369326		M10	lm2504	10.715	scaffold808	138019
F13	np230	19.562	scaffold44	1603379		M10	lm953	10.791	scaffold185	1008349
F13	np228	20.211	scaffold44	1069285		M10	lm2509	10.817	scaffold808	138294
F13	np226	20.429	scaffold44	880265		M10	lm2506	10.939	scaffold808	138042
F13	hk91	20.552	scaffold44	1282288		M10	lm2505	10.963	scaffold808	138036
F13	hk90	20.611	scaffold44	1282191		M10	lm2866	11.131	scaffold1147	152970
F13	hk96	20.7	scaffold44	1817488		M10	lm744	11.234	scaffold127	565334
F13	hk88	20.953	scaffold44	944142		M10	lm967	11.267	scaffold187	840299
F13	hk89	20.997	scaffold44	944183		M10	hk239	11.48	scaffold187	840362
F13	hk92	21.174	scaffold44	1283456		M10	lm737	11.53	scaffold127	203069
F13	hk87	22.023	scaffold44	880342		M10	hk583	11.668	scaffold740	61838
F13	np227	22.838	scaffold44	880317		M10	lm2496	11.716	scaffold785	103191
F13	np502	25.401	scaffold131	498145		M10	lm1345	11.887	scaffold281	341314
F13	np503	25.41	scaffold131	498249		M10	lm738	12.025	scaffold127	396222
F13	np1322	25.845	scaffold442	616523		M10	lm739	12.026	scaffold127	396237
F13	np504	26.153	scaffold131	605821		M10	lm2395	12.045	scaffold731	3346
F13	np1320	27.074	scaffold442	279796		M10	lm740	12.05	scaffold127	396262
F13	np1319	27.56	scaffold442	162644		M10	lm2865	12.091	scaffold1147	116021
F13	hk799	28.543	scaffold1828	108919		M10	lm2128	12.115	scaffold573	66574
F13	np2376	29.019	scaffold1828	108987		M10	lm1346	12.359	scaffold281	622945
F13	np2375	29.026	scaffold1828	108967		M10	lm1070	12.507	scaffold223	373038
F13	np1321	29.776	scaffold442	382563		M10	lm1072	12.524	scaffold223	373177
F13	np349	35.775	scaffold85	1032516		M10	lm1296	12.597	scaffold270	1089611
F13	np347	35.937	scaffold85	1032357		M10	lm1071	12.661	scaffold223	373160
F13	np348	35.937	scaffold85	1032424		M10	lm2397	12.698	scaffold731	238877
F13	np346	37.009	scaffold85	541848		M10	lm730	12.745	scaffold125	413638
F13	np1607	48.137	scaffold645	10486		M10	lm1295	12.822	scaffold270	1089602
F13	np1147	48.225	scaffold361	224365		M10	lm729	12.949	scaffold125	413612
F13	np1938	48.434	scaffold957	205315		M10	hk185	12.96	scaffold125	656796
F13	np1612	48.456	scaffold645	115796		M10	lm1294	12.983	scaffold270	963003
F13	np1614	48.459	scaffold645	244511		M10	hk183	13.042	scaffold125	413626
F13	np1148	48.465	scaffold361	227216		M10	lm1074	13.074	scaffold223	374377
F13	np1149	48.468	scaffold361	267914		M10	lm731	13.078	scaffold125	437473
F13	np1146	48.505	scaffold361	224356		M10	lm2418	13.084	scaffold740	121583
F13	np1609	48.52	scaffold645	115728		M10	lm1073	13.09	scaffold223	374369
F13	np1615	48.54	scaffold645	244643		M10	hk184	13.091	scaffold125	413738
F13	np1610	48.627	scaffold645	115739		M10	hk334	13.102	scaffold270	995087
F13	np1611	48.659	scaffold645	115760		M10	lm1293	13.123	scaffold270	921333
F13	np1608	48.69	scaffold645	24962		M10	lm1299	13.124	scaffold270	1129976
F13	np2092	48.811	scaffold1186	145692		M10	lm1069	13.155	scaffold223	76988
F13	np1606	49.117	scaffold645	10400		M10	lm1077	13.21	scaffold223	685765
F13	np1613	49.447	scaffold645	224285		M10	lm1076	13.278	scaffold223	380084
F13	np2083	59.418	scaffold1158	79238		M10	lm1075	13.282	scaffold223	379998
F13	hk611	61.248	scaffold826	105128		M10	lm728	13.353	scaffold125	280553
F13	np321	62.866	scaffold79	30638		M10	lm1078	13.386	scaffold223	685829
F13	np322	63.461	scaffold79	146701		M10	lm2604	13.487	scaffold910	170247
F13	np956	63.91	scaffold294	412567		M10	lm2776	13.506	scaffold1064	74188
F13	np323	63.984	scaffold79	177718		M10	lm1298	13.659	scaffold270	1089683
F13	np320	64.044	scaffold79	30391		M10	lm1297	13.693	scaffold270	1089677
F13	np324	64.077	scaffold79	205436		M10	lm727	13.72	scaffold125	277071
F13	np955	64.402	scaffold294	412406		M10	lm1344	13.819	scaffold281	279729
F13	np1837	67.194	scaffold826	104985		M10	lm2417	13.971	scaffold740	61984
F13	np757	67.391	scaffold226	179276		M10	lm3397	14.137	scaffold2096	14732
F13	hk126	69.17	scaffold79	30341		M10	lm2852	14.233	scaffold1122	94178
F13	hk127	69.417	scaffold79	30367		M10	lm2790	14.32	scaffold1078	166931
F13	np1770	74.191	scaffold746	228347		M10	lm2791	14.324	scaffold1078	167006
F13	np1768	74.191	scaffold746	228265		M10	lm2136	14.39	scaffold578	90589
F13	np1769	74.281	scaffold746	228292		M10	lm2788	14.67	scaffold1078	132161
F13	np1499	74.75	scaffold577	211460		M10	lm2787	14.683	scaffold1078	132082
F13	np980	74.835	scaffold303	122904		M10	lm2391	15.154	scaffold722	141092
F13	np981	74.87	scaffold303	123055		M10	lm2789	15.541	scaffold1078	132179
F13	np982	74.915	scaffold303	126177		M10	lm632	16.207	scaffold101	82265
F13	np983	75.116	scaffold303	411843		M10	lm631	16.254	scaffold101	10346
F13	np979	75.629	scaffold303	64595		M10	lm628	16.356	scaffold101	10249
F13	np2153	77.451	scaffold1266	145579		M10	lm629	16.386	scaffold101	10295
F13	hk354	80.083	scaffold303	428239		M10	lm1616	17.663	scaffold374	243327
F13	hk355	80.149	scaffold303	428268		M10	lm2405	17.667	scaffold735	173347
F13	hk353	80.195	scaffold303	427045		M10	lm2404	17.687	scaffold735	173174
F13	np1045	81.728	scaffold326	317569		M10	lm2406	17.709	scaffold735	173376
F13	np141	81.776	scaffold27	103930		M10	lm1617	17.713	scaffold374	243342
F13	np142	82.323	scaffold27	104123		M10	lm1613	18.212	scaffold374	243193
F13	np2460	85.665	scaffold2338	37685		M10	lm1615	18.368	scaffold374	243280
F13	hk136	89.718	scaffold81	1184771		M10	lm3278	19.285	scaffold1707	85374
F13	np2039	91.313	scaffold1072	390291		M10	lm1827	19.644	scaffold443	349788
F13	np2040	91.671	scaffold1072	390316		M10	lm1828	19.977	scaffold443	349927
F13	hk686	91.749	scaffold1072	354384		M10	lm1822	20.288	scaffold443	310792
F13	np2038	91.891	scaffold1072	351274		M10	lm1815	20.563	scaffold443	219215
F13	hk685	92.011	scaffold1072	354224		M10	lm1823	21.089	scaffold443	310823
F13	np2381	92.18	scaffold1850	42462		M10	lm1824	21.126	scaffold443	310841
F13	hk134	92.212	scaffold81	954137		M10	lm1825	21.138	scaffold443	310854
F13	np329	93.062	scaffold81	1145194		M10	lm1813	21.187	scaffold443	109384
F13	hk132	93.183	scaffold81	954124		M10	lm1826	21.237	scaffold443	310938
F13	hk135	93.331	scaffold81	954168		M10	lm1833	21.306	scaffold443	404471
F13	hk133	93.331	scaffold81	954131		M10	lm1832	21.315	scaffold443	404451
F13	np328	93.529	scaffold81	1145160		M10	lm1831	21.32	scaffold443	404347
F13	np331	94.332	scaffold81	1254077		M10	lm1817	21.386	scaffold443	236944
F13	np330	94.353	scaffold81	1253998		M10	lm1820	21.415	scaffold443	237085
F13	np332	94.355	scaffold81	1254172		M10	lm3124	21.454	scaffold1449	182390
F13	hk131	98.356	scaffold81	673881		M10	lm1830	21.529	scaffold443	404257
F13	hk130	98.895	scaffold81	673793		M10	lm1819	21.536	scaffold443	237030
F13	np327	99.199	scaffold81	676761		M10	lm3123	21.563	scaffold1449	182289
F13	hk129	99.335	scaffold81	462107		M10	lm1818	21.57	scaffold443	236964
F13	np325	100.821	scaffold81	216767		M10	lm1814	21.611	scaffold443	109456
F13	np326	102.597	scaffold81	462156		M10	lm1812	21.615	scaffold443	109264
F13	hk145	105.669	scaffold84	759032		M10	lm1808	22.005	scaffold443	101610
F13	hk774	106.332	scaffold1575	78036		M10	lm1807	22.072	scaffold443	101553
F13	hk773	106.666	scaffold1575	77966		M10	lm2579	22.317	scaffold885	180823
F13	hk772	106.751	scaffold1575	77893		M10	lm1829	22.319	scaffold443	374675
F13	hk652	106.802	scaffold937	207564		M10	lm1821	22.45	scaffold443	309806
F13	hk653	106.802	scaffold937	207570		M10	lm1811	22.568	scaffold443	106090
F13	np1914	109.71	scaffold915	234234		M10	lm816	22.758	scaffold148	306845
F13	np343	113.685	scaffold84	759076		M10	lm1816	23.06	scaffold443	219256
F13	np341	115.674	scaffold84	642631		M10	lm1810	23.483	scaffold443	101640
F13	np342	116.515	scaffold84	642755		M10	lm1809	23.54	scaffold443	101636
F13	np450	119.459	scaffold115	898906		M10	lm815	24.241	scaffold148	32642
F14	np42	0	scaffold8	174960		M10	lm465	29.142	scaffold66	340937
F14	np40	0.738	scaffold8	114494		M10	lm464	29.24	scaffold66	340740
F14	np43	1.177	scaffold8	178044		M10	lm466	29.411	scaffold66	458534
F14	np41	1.18	scaffold8	174918		M10	lm463	29.609	scaffold66	299828
F14	np44	2.037	scaffold8	301449		M10	lm1976	32.94	scaffold502	212461
F14	np46	2.425	scaffold8	963943		M10	lm1977	32.963	scaffold502	212545
F14	np45	2.569	scaffold8	963799		M10	lm1975	34.347	scaffold502	208999
F14	hk12	2.952	scaffold8	304831		M10	lm1974	35.712	scaffold502	110134
F14	np102	8.743	scaffold21	970159		M10	hk491	35.989	scaffold502	198070
F14	np2307	11.05	scaffold1632	94783		M10	hk341	37.142	scaffold284	175576
F14	np2292	11.665	scaffold1572	74552		M10	lm1348	37.876	scaffold284	175487
F14	np2293	11.686	scaffold1572	74561		M10	hk340	38.403	scaffold284	175429
F14	np99	12.05	scaffold21	924102		M10	lm2659	38.807	scaffold964	437055
F14	np2294	12.11	scaffold1572	107432		M10	lm1978	39.274	scaffold502	361422
F14	np100	12.143	scaffold21	924171		M10	lm44	39.438	scaffold5	1125987
F14	np101	12.218	scaffold21	924184		M10	lm1254	39.923	scaffold260	383368
F14	np1982	12.316	scaffold1019	81768		M10	lm1253	39.971	scaffold260	383366
F14	np559	12.376	scaffold145	531859		M10	lm2660	40.344	scaffold964	440485
F14	np1021	12.547	scaffold315	732429		M10	lm37	40.396	scaffold5	950452
F14	np2306	12.581	scaffold1632	93986		M10	lm36	40.54	scaffold5	912540
F14	hk43	12.71	scaffold27	781590		M10	lm33	40.643	scaffold5	885178
F14	hk44	12.71	scaffold27	781616		M10	lm41	40.689	scaffold5	998479
F14	np98	12.723	scaffold21	913065		M10	lm34	40.734	scaffold5	885183
F14	np2373	12.947	scaffold1808	102572		M10	lm40	40.765	scaffold5	998411
F14	np97	13.206	scaffold21	912944		M10	lm2879	40.895	scaffold1170	127283
F14	np1983	13.955	scaffold1019	177016		M10	lm42	40.913	scaffold5	998485
F14	np558	14.452	scaffold145	531857		M10	lm22	40.986	scaffold5	225540
F14	hk364	15.525	scaffold315	446552		M10	lm43	41.075	scaffold5	998557
F14	np95	16.997	scaffold21	751308		M10	lm35	41.098	scaffold5	885188
F14	np96	17.336	scaffold21	798031		M10	lm25	41.694	scaffold5	270732
F14	np94	17.75	scaffold21	740070		M10	lm32	41.695	scaffold5	312749
F14	np1551	19.72	scaffold607	230882		M10	lm26	41.7	scaffold5	270748
F14	np1550	19.73	scaffold607	230787		M10	lm31	41.795	scaffold5	312710
F14	np769	19.805	scaffold228	1527335		M10	lm23	41.95	scaffold5	270653
F14	hk37	21.203	scaffold21	671606		M10	lm28	42.008	scaffold5	270801
F14	hk39	21.811	scaffold21	913089		M10	lm27	42.07	scaffold5	270794
F14	hk38	22.279	scaffold21	798115		M10	lm29	42.089	scaffold5	270813
F14	np1422	24.637	scaffold518	97876		M10	lm18	42.595	scaffold5	17974
F14	np1882	29.094	scaffold886	119821		M10	lm2025	42.71	scaffold525	269165
F14	np1020	29.278	scaffold315	379839		M10	lm21	42.792	scaffold5	18127
F14	np629	30.62	scaffold174	129867		M10	lm20	42.941	scaffold5	18090
F14	np630	30.628	scaffold174	130023		M10	lm19	42.954	scaffold5	18078
F14	np1883	30.79	scaffold886	151753		M10	lm2602	43.369	scaffold906	211775
F14	hk838	31.994	scaffold2330	57955		M10	hk7	43.615	scaffold5	315845
F14	np631	33.49	scaffold174	142466		M10	hk598	43.935	scaffold782	267145
F14	np1916	37.457	scaffold925	49706		M10	hk597	43.984	scaffold782	267102
F14	hk201	40.877	scaffold143	368632		M10	lm2600	44.119	scaffold906	211624
F14	np554	41.36	scaffold143	289042		M10	lm1200	44.412	scaffold248	215486
F14	np1857	41.373	scaffold855	3256		M10	lm1201	44.443	scaffold248	215550
F14	np2384	41.755	scaffold1853	94975		M10	lm1196	44.551	scaffold248	56230
F14	np555	42.516	scaffold143	368688		M10	lm1199	44.623	scaffold248	215390
F14	np552	46.429	scaffold143	13687		M10	lm2601	44.704	scaffold906	211705
F14	hk621	46.811	scaffold855	33330		M10	lm1198	44.899	scaffold248	148569
F14	hk620	46.811	scaffold855	33323		M10	lm1197	44.926	scaffold248	148442
F14	hk835	46.858	scaffold2249	68095		M10	lm2597	45.436	scaffold906	21396
F14	np1929	47.959	scaffold942	110682		M10	lm2599	45.606	scaffold906	21495
F14	np2445	48.328	scaffold2249	67939		M10	lm2596	46.397	scaffold906	21388
F14	np961	51.574	scaffold295	273736		M10	hk643	47.136	scaffold906	211733
F14	np957	51.587	scaffold295	273513		M10	lm2861	47.386	scaffold1133	153482
F14	np960	51.842	scaffold295	273571		M10	lm2862	47.591	scaffold1133	153620
F14	np959	51.872	scaffold295	273538		M10	hk642	47.737	scaffold906	21458
F14	np958	51.925	scaffold295	273524		M10	lm1454	48.228	scaffold316	935557
F14	hk654	52.027	scaffold942	108193		M10	lm1452	48.582	scaffold316	877960
F14	np719	52.636	scaffold212	189728		M10	lm1451	48.638	scaffold316	847087
F14	np720	52.639	scaffold212	189775		M10	lm1453	48.689	scaffold316	895422
F14	np721	52.886	scaffold212	189804		M10	lm1450	49.264	scaffold316	835298
F14	np722	52.947	scaffold212	189816		M10	lm2400	50.011	scaffold733	42899
F14	np802	53.617	scaffold240	197572		M10	lm1408	61.7	scaffold307	421689
F14	np803	53.806	scaffold240	197606		M10	lm1407	63.408	scaffold307	362759
F14	np804	53.895	scaffold240	197644		M10	lm1516	63.485	scaffold341	315013
F14	np805	53.899	scaffold240	197723		M10	lm1518	64.313	scaffold341	326105
F14	hk301	55.42	scaffold240	210950		M10	lm1515	64.56	scaffold341	193496
F14	np473	58.877	scaffold124	155418		M10	hk527	65.099	scaffold582	287641
F14	np474	64.611	scaffold124	406341		M10	hk279	65.656	scaffold231	50441
F14	np475	65.638	scaffold124	449975		M10	lm1126	66.393	scaffold231	460554
F14	np476	65.638	scaffold124	449998		M10	lm944	66.403	scaffold181	428982
F14	np477	66.656	scaffold124	572200		M10	hk281	66.544	scaffold231	520933
F14	np2	67.317	scaffold1	537326		M10	lm1123	66.728	scaffold231	460460
F14	np1	68.169	scaffold1	537211		M10	hk357	66.892	scaffold307	183323
F14	np1193	68.742	scaffold385	284524		M10	lm1122	66.895	scaffold231	460372
F14	np3	69.599	scaffold1	537356		M10	lm1125	66.914	scaffold231	460510
F14	np1192	69.732	scaffold385	267367		M10	lm1119	67.173	scaffold231	11408
F14	np4	73.772	scaffold1	1515117		M10	lm1124	67.227	scaffold231	460500
F14	np5	74.206	scaffold1	1531403		M10	lm943	67.367	scaffold181	428971
F14	np410	78.465	scaffold104	836558		M10	lm1120	67.387	scaffold231	11586
F14	np2495	79.302	scaffold2806	2483		M10	lm1121	67.65	scaffold231	50288
F14	np2493	79.302	scaffold2806	2418		M10	lm2070	67.974	scaffold546	66737
F14	np2494	79.344	scaffold2806	2443		M10	lm2071	68.18	scaffold546	66801
F14	hk1	79.613	scaffold1	1510114		M10	lm2066	68.498	scaffold546	66621
F14	np2496	79.837	scaffold2806	2603		M10	lm2067	68.502	scaffold546	66623
F14	np407	80.474	scaffold104	579470		M10	lm2068	68.604	scaffold546	66635
F14	np406	80.474	scaffold104	579417		M10	lm2069	68.816	scaffold546	66717
F14	hk165	80.731	scaffold104	579529		M10	hk278	69.732	scaffold231	50329
F14	np408	80.838	scaffold104	579501		M10	hk518	69.827	scaffold546	66767
F14	np409	81.053	scaffold104	579540		M10	lm972	70.657	scaffold189	409421
F14	np1304	83.874	scaffold436	248919		M10	lm2807	71.157	scaffold1092	49729
F14	np2219	83.995	scaffold1381	116274		M10	lm942	71.625	scaffold181	217897
F14	np1303	84.022	scaffold436	248902		M10	lm2363	75.841	scaffold705	240969
F14	np1305	84.039	scaffold436	248932		M10	hk669	75.923	scaffold986	275776
F14	np2221	84.106	scaffold1381	155180		M10	lm3444	76.119	scaffold2483	50174
F14	np2220	84.11	scaffold1381	155124		M10	lm2364	76.538	scaffold705	554083
F14	np1307	84.779	scaffold436	472345		M10	lm2932	76.584	scaffold1234	140361
F14	np1306	84.98	scaffold436	472298		M10	lm2365	76.604	scaffold705	554114
F14	np1302	86.468	scaffold436	54090		M10	lm2367	76.628	scaffold705	554169
F14	np2416	87.64	scaffold2010	29765		M10	lm1856	76.83	scaffold447	596267
F14	hk696	91.383	scaffold1172	254664		M10	lm2696	77.494	scaffold1001	95632
F14	np2087	92.229	scaffold1172	95267		M10	lm3044	77.985	scaffold1345	89557
F14	np2086	93.83	scaffold1172	50694		M10	lm3045	78.274	scaffold1345	89570
F14	hk720	94.997	scaffold1268	19569		M10	lm3046	78.281	scaffold1345	89584
F14	hk451	96.405	scaffold424	40504		M10	lm3047	78.289	scaffold1345	89595
F14	np2154	97.004	scaffold1268	19598		M10	lm3050	78.375	scaffold1345	89715
F14	np1599	97.758	scaffold635	120940		M10	lm3049	78.417	scaffold1345	89653
F14	np1598	97.815	scaffold635	120854		M10	lm3053	78.881	scaffold1345	118165
F14	np1597	97.815	scaffold635	120851		M10	lm3051	79.145	scaffold1345	118156
F14	np910	98.635	scaffold271	382586		M10	lm2684	79.183	scaffold986	282730
F14	hk335	99.124	scaffold271	610139		M10	lm2683	79.361	scaffold986	205414
F14	np913	99.399	scaffold271	397348		M10	lm3206	79.375	scaffold1574	112987
F14	np912	99.536	scaffold271	397342		M10	lm3205	79.431	scaffold1574	112821
[truncated: 1,817 more rows]

## Sheet: Table S4
Table S4. Information about the QTL of growth traits.
body weight						body length						papillae number
Group	Position	Marker	LOD	% Expl.		Group	Position	Marker	LOD	% Expl.		Group	Position	Marker	LOD	% Expl.
lg1	0	np563	0.56	2		lg1	0	np563	0.47	1.7		lg1	0	np563	0.48	1.7
lg1	1		0.63	2.2		lg1	1		0.67	2.4		lg1	1		0.58	2.1
lg1	2		0.64	2.2		lg1	2		0.82	2.9		lg1	2		0.64	2.3
lg1	2.84	np2359	0.6	2.1		lg1	2.84	np2359	0.88	3.1		lg1	2.84	np2359	0.64	2.3
lg1	3.84		0.37	1.3		lg1	3.84		0.3	1.1		lg1	3.84		0.31	1.1
lg1	4.46	lm2372	0.26	0.9		lg1	4.46	lm2372	0.09	0.3		lg1	4.46	lm2372	0.21	0.7
lg1	5.32	np1110	0.18	0.6		lg1	5.32	np1110	0.12	0.4		lg1	5.32	np1110	0.27	1
lg1	6.32		0.16	0.6		lg1	6.32		0.12	0.4		lg1	6.32		0.23	0.8
lg1	7.32		0.16	0.6		lg1	7.32		0.12	0.4		lg1	7.32		0.19	0.7
lg1	8.32		0.16	0.6		lg1	8.32		0.12	0.4		lg1	8.32		0.16	0.6
lg1	9.32		0.16	0.6		lg1	9.32		0.13	0.5		lg1	9.32		0.13	0.5
lg1	10.1	lm249	0.16	0.6		lg1	10.1	lm249	0.14	0.5		lg1	10.1	lm249	0.12	0.4
lg1	11.09	np1823	0.21	0.8		lg1	11.09	np1823	0.16	0.6		lg1	11.09	np1823	0.07	0.3
lg1	11.17	np38	0.24	0.8		lg1	11.17	np38	0.16	0.6		lg1	11.17	np38	0.08	0.3
lg1	11.45	np1115	0.08	0.3		lg1	11.45	np1115	0.21	0.7		lg1	11.45	np1115	0.18	0.6
lg1	11.64	np1116	0.08	0.3		lg1	11.64	np1116	0.2	0.7		lg1	11.64	np1116	0.13	0.5
lg1	11.93	np37	0.1	0.4		lg1	11.93	np37	0.22	0.8		lg1	11.93	np37	0.07	0.2
lg1	11.95	np594	0.09	0.3		lg1	11.95	np594	0.23	0.8		lg1	11.95	np594	0.08	0.3
lg1	12.22	np595	0.31	1.1		lg1	12.22	np595	1.21	4.3		lg1	12.22	np595	0.94	3.3
lg1	12.31	np39	0.94	3.3		lg1	12.31	np39	1.43	5		lg1	12.31	np39	1.02	3.6
lg1	12.65	np738				lg1	12.65	np738				lg1	12.65	np738
lg1	12.65	np1108				lg1	12.65	np1108				lg1	12.65	np1108
lg1	12.66	np596	0.03	0.1		lg1	12.66	np596	0.23	0.8		lg1	12.66	np596	0.01	0
lg1	12.67	np597				lg1	12.67	np597				lg1	12.67	np597
lg1	12.68	np1822				lg1	12.68	np1822				lg1	12.68	np1822
lg1	12.7	np2204	0.11	0.4		lg1	12.7	np2204	0.26	0.9		lg1	12.7	np2204	0.03	0.1
lg1	12.7	np1111	0.11	0.4		lg1	12.7	np1111	0.26	0.9		lg1	12.7	np1111	0.03	0.1
lg1	12.7	np36	0.11	0.4		lg1	12.7	np36	0.26	0.9		lg1	12.7	np36	0.03	0.1
lg1	12.71	np1112	0.3	1.1		lg1	12.71	np1112	0.28	1		lg1	12.71	np1112	0.09	0.3
lg1	12.71	np1113	0.28	1		lg1	12.71	np1113	0.3	1.1		lg1	12.71	np1113	0.13	0.5
lg1	12.72	np33	0.91	3.2		lg1	12.72	np33	1.09	3.9		lg1	12.72	np33	0.59	2.1
lg1	12.72	np34	0.14	0.5		lg1	12.72	np34	0.43	1.6		lg1	12.72	np34	0.03	0.1
lg1	12.74	np157	0.15	0.5		lg1	12.74	np157	0.35	1.3		lg1	12.74	np157	0.03	0.1
lg1	12.75	np1491	0.12	0.4		lg1	12.75	np1491	0.33	1.2		lg1	12.75	np1491	0.05	0.2
lg1	12.76	np2205	0.12	0.4		lg1	12.76	np2205	0.33	1.2		lg1	12.76	np2205	0.05	0.2
lg1	12.77	np35	0.12	0.4		lg1	12.77	np35	0.33	1.2		lg1	12.77	np35	0.05	0.2
lg1	12.78	np1114	0.12	0.4		lg1	12.78	np1114	0.33	1.2		lg1	12.78	np1114	0.05	0.2
lg1	13.01	hk212	0.12	0.4		lg1	13.01	hk212	0.32	1.2		lg1	13.01	hk212	0.05	0.2
lg1	13.05	np1109	0.2	0.7		lg1	13.05	np1109	0.29	1		lg1	13.05	np1109	0.07	0.2
lg1	13.68	lm48	0.21	0.7		lg1	13.68	lm48	0.3	1.1		lg1	13.68	lm48	0.05	0.2
lg1	13.89	hk751	0.17	0.6		lg1	13.89	hk751	0.29	1.1		lg1	13.89	hk751	0.06	0.2
lg1	13.93	np1427	0.18	0.7		lg1	13.93	np1427	0.3	1.1		lg1	13.93	np1427	0.06	0.2
lg1	14.08	np1425	0.21	0.7		lg1	14.08	np1425	0.33	1.2		lg1	14.08	np1425	0.08	0.3
lg1	14.08	np1426	0.21	0.7		lg1	14.08	np1426	0.33	1.2		lg1	14.08	np1426	0.08	0.3
lg1	14.39	np739	0.11	0.4		lg1	14.39	np739	0.31	1.1		lg1	14.39	np739	0.06	0.2
lg1	14.67	np1107	0.13	0.5		lg1	14.67	np1107	0.32	1.1		lg1	14.67	np1107	0.07	0.3
lg1	15.32	hk210	0.24	0.8		lg1	15.32	hk210	0.45	1.6		lg1	15.32	hk210	0.02	0.1
lg1	15.32	hk211	0.34	1.2		lg1	15.32	hk211	0.63	2.3		lg1	15.32	hk211	0.06	0.2
lg1	15.69	np593	0.38	1.3		lg1	15.69	np593	0.53	1.9		lg1	15.69	np593	0.04	0.2
lg1	16.69		0.38	1.3		lg1	16.69		0.57	2		lg1	16.69		0.04	0.2
lg1	17.69		0.36	1.3		lg1	17.69		0.62	2.2		lg1	17.69		0.05	0.2
lg1	18.69		0.33	1.2		lg1	18.69		0.67	2.4		lg1	18.69		0.05	0.2
lg1	19.69		0.3	1.1		lg1	19.69		0.71	2.5		lg1	19.69		0.06	0.2
lg1	20.69		0.28	1		lg1	20.69		0.76	2.7		lg1	20.69		0.07	0.3
lg1	21.27	lm637	0.27	0.9		lg1	21.27	lm637	0.78	2.8		lg1	21.27	lm637	0.08	0.3
lg1	21.69	lm638	0.24	0.9		lg1	21.69	lm638	0.8	2.8		lg1	21.69	lm638	0.09	0.3
lg1	22.69		0.2	0.7		lg1	22.69		0.82	2.9		lg1	22.69		0.14	0.5
lg1	23.69		0.21	0.7		lg1	23.69		0.9	3.2		lg1	23.69		0.24	0.8
lg1	24.69		0.29	1		lg1	24.69		1.02	3.6		lg1	24.69		0.34	1.2
lg1	25.69		0.42	1.5		lg1	25.69		1.17	4.1		lg1	25.69		0.41	1.5
lg1	25.83	np1399	0.44	1.5		lg1	25.83	np1399	1.19	4.2		lg1	25.83	np1399	0.42	1.5
lg1	26.17	np1400	0.53	1.9		lg1	26.17	np1400	1.3	4.6		lg1	26.17	np1400	0.52	1.9
lg1	26.82	np1401	0.56	2		lg1	26.82	np1401	1.35	4.7		lg1	26.82	np1401	0.5	1.8
lg1	27.32	lm254	0.57	2		lg1	27.32	lm254	1.37	4.8		lg1	27.32	lm254	0.47	1.7
lg1	28.32		0.54	1.9		lg1	28.32		1.34	4.7		lg1	28.32		0.43	1.5
lg1	29.32		0.52	1.8		lg1	29.32		1.31	4.6		lg1	29.32		0.4	1.4
lg1	30.32		0.5	1.8		lg1	30.32		1.27	4.5		lg1	30.32		0.36	1.3
lg1	31.32		0.48	1.7		lg1	31.32		1.23	4.3		lg1	31.32		0.33	1.2
lg1	32.32		0.46	1.6		lg1	32.32		1.19	4.2		lg1	32.32		0.3	1.1
lg1	33.32		0.44	1.6		lg1	33.32		1.14	4		lg1	33.32		0.27	1
lg1	33.53	np401	0.44	1.6		lg1	33.53	np401	1.14	4		lg1	33.53	np401	0.26	0.9
lg1	34.16	np1402	0.68	2.4		lg1	34.16	np1402	1.38	4.8		lg1	34.16	np1402	0.48	1.7
lg1	34.56	np1403	0.57	2		lg1	34.56	np1403	1.22	4.3		lg1	34.56	np1403	0.39	1.4
lg1	34.91	np405	0.47	1.7		lg1	34.91	np405	1.12	3.9		lg1	34.91	np405	0.25	0.9
lg1	35.13	np1404	0.51	1.8		lg1	35.13	np1404	1.22	4.3		lg1	35.13	np1404	0.25	0.9
lg1	35.47	np403	0.57	2		lg1	35.47	np403	1.32	4.6		lg1	35.47	np403	0.3	1.1
lg1	35.81	np404	0.36	1.3		lg1	35.81	np404	0.69	2.4		lg1	35.81	np404	0.19	0.7
lg1	36.81		0.34	1.2		lg1	36.81		0.66	2.3		lg1	36.81		0.16	0.6
lg1	37.81		0.33	1.2		lg1	37.81		0.63	2.3		lg1	37.81		0.13	0.5
lg1	38.81		0.32	1.1		lg1	38.81		0.61	2.2		lg1	38.81		0.11	0.4
lg1	39.81		0.32	1.1		lg1	39.81		0.59	2.1		lg1	39.81		0.09	0.3
lg1	40.81		0.31	1.1		lg1	40.81		0.56	2		lg1	40.81		0.07	0.3
lg1	41.81		0.31	1.1		lg1	41.81		0.54	1.9		lg1	41.81		0.06	0.2
lg1	42.81		0.32	1.1		lg1	42.81		0.53	1.9		lg1	42.81		0.06	0.2
lg1	43.81		0.32	1.1		lg1	43.81		0.51	1.8		lg1	43.81		0.06	0.2
lg1	44.81		0.33	1.2		lg1	44.81		0.5	1.8		lg1	44.81		0.06	0.2
lg1	45.81		0.34	1.2		lg1	45.81		0.49	1.7		lg1	45.81		0.08	0.3
lg1	46.81		0.35	1.3		lg1	46.81		0.48	1.7		lg1	46.81		0.09	0.3
lg1	47.81		0.37	1.3		lg1	47.81		0.47	1.7		lg1	47.81		0.11	0.4
lg1	48.81		0.38	1.3		lg1	48.81		0.47	1.7		lg1	48.81		0.14	0.5
lg1	49.81		0.39	1.4		lg1	49.81		0.47	1.7		lg1	49.81		0.17	0.6
lg1	50.81		0.4	1.4		lg1	50.81		0.47	1.7		lg1	50.81		0.2	0.7
lg1	51.81		0.41	1.5		lg1	51.81		0.47	1.7		lg1	51.81		0.24	0.9
lg1	52.71	np13	0.13	0.5		lg1	52.71	np13	0.23	0.8		lg1	52.71	np13	0.17	0.6
lg1	53.24	np10	0.08	0.3		lg1	53.24	np10	0.19	0.7		lg1	53.24	np10	0.2	0.7
lg1	53.57	np11	0.1	0.4		lg1	53.57	np11	0.23	0.8		lg1	53.57	np11	0.25	0.9
lg1	54.05	np402	0.17	0.6		lg1	54.05	np402	0.26	0.9		lg1	54.05	np402	0.38	1.4
lg1	54.16	np12	0.17	0.6		lg1	54.16	np12	0.26	0.9		lg1	54.16	np12	0.38	1.3
lg1	55.16		0.18	0.7		lg1	55.16		0.25	0.9		lg1	55.16		0.38	1.4
lg1	56.16		0.2	0.7		lg1	56.16		0.24	0.9		lg1	56.16		0.38	1.4
lg1	57.16		0.23	0.8		lg1	57.16		0.23	0.8		lg1	57.16		0.39	1.4
lg1	58.16		0.26	0.9		lg1	58.16		0.22	0.8		lg1	58.16		0.41	1.5
lg1	59.16		0.3	1.1		lg1	59.16		0.22	0.8		lg1	59.16		0.43	1.5
lg1	60.16		0.34	1.2		lg1	60.16		0.22	0.8		lg1	60.16		0.45	1.6
lg1	60.99	np9	0.35	1.3		lg1	60.99	np9	0.18	0.7		lg1	60.99	np9	0.43	1.5
lg1	61.99		0.28	1		lg1	61.99		0.23	0.8		lg1	61.99		0.3	1.1
lg1	62.04	hk3	0.28	1		lg1	62.04	hk3	0.23	0.8		lg1	62.04	hk3	0.3	1.1
lg1	63.04		0.21	0.7		lg1	63.04		0.36	1.3		lg1	63.04		0.29	1
lg1	64.04		0.16	0.6		lg1	64.04		0.64	2.3		lg1	64.04		0.31	1.1
lg1	65.04		0.16	0.6		lg1	65.04		0.98	3.5		lg1	65.04		0.35	1.2
lg1	66.04		0.18	0.6		lg1	66.04		1.15	4.1		lg1	66.04		0.36	1.3
lg1	66.31	np1926	0.19	0.7		lg1	66.31	np1926	1.16	4.1		lg1	66.31	np1926	0.36	1.3
lg1	66.97	np1217	0.17	0.6		lg1	66.97	np1217	1.04	3.7		lg1	66.97	np1217	0.32	1.1
lg1	66.99	np1218	0.17	0.6		lg1	66.99	np1218	1.04	3.7		lg1	66.99	np1218	0.32	1.1
lg1	67.36	lm253	0.16	0.6		lg1	67.36	lm253	0.97	3.4		lg1	67.36	lm253	0.3	1.1
lg1	68.15	np992	0.1	0.4		lg1	68.15	np992	0.69	2.4		lg1	68.15	np992	0.26	0.9
lg1	69.15		0.2	0.7		lg1	69.15		0.47	1.7		lg1	69.15		0.33	1.2
lg1	70.15		0.54	1.9		lg1	70.15		0.37	1.3		lg1	70.15		0.52	1.9
lg1	71.15		1.02	3.6		lg1	71.15		0.42	1.5		lg1	71.15		0.76	2.7
lg1	72.15		1.46	5.1		lg1	72.15		0.56	2		lg1	72.15		0.96	3.4
lg1	72.84	lm653	1.74	6		lg1	72.84	lm653	0.55	2		lg1	72.84	lm653	1.02	3.6
lg1	73.84		1.69	5.9		lg1	73.84		0.52	1.8		lg1	73.84		0.98	3.5
lg1	74.04	lm652	1.65	5.7		lg1	74.04	lm652	0.68	2.4		lg1	74.04	lm652	0.97	3.4
lg1	75.04		0.46	1.6		lg1	75.04		0.41	1.4		lg1	75.04		0.75	2.6
lg1	75.19	lm2555	0.32	1.1		lg1	75.19	lm2555	0.51	1.8		lg1	75.19	lm2555	0.71	2.5
lg1	76.19		0.35	1.2		lg1	76.19		1.06	3.7		lg1	76.19		0.84	3
lg1	76.64	lm2180	0.48	1.7		lg1	76.64	lm2180	1.29	4.5		lg1	76.64	lm2180	0.99	3.5
lg1	76.72	lm2181	0.47	1.7		lg1	76.72	lm2181	1.29	4.5		lg1	76.72	lm2181	0.96	3.4
lg1	77.47	lm47	0.17	0.6		lg1	77.47	lm47	0.66	2.4		lg1	77.47	lm47	0.41	1.5
lg1	78	lm46	0.16	0.6		lg1	78	lm46	0.64	2.3		lg1	78	lm46	0.4	1.4
lg1	78.76	hk844	0.14	0.5		lg1	78.76	hk844	0.55	1.9		lg1	78.76	hk844	0.37	1.3
lg1	79.67	lm279	0.09	0.3		lg1	79.67	lm279	0.42	1.5		lg1	79.67	lm279	0.22	0.8
lg1	79.78	lm278	0.09	0.3		lg1	79.78	lm278	0.41	1.5		lg1	79.78	lm278	0.21	0.8
lg1	80.78		0.08	0.3		lg1	80.78		0.43	1.5		lg1	80.78		0.19	0.7
lg1	81.78		0.06	0.2		lg1	81.78		0.41	1.5		lg1	81.78		0.16	0.6
lg1	82.59	np1537	0.05	0.2		lg1	82.59	np1537	0.38	1.4		lg1	82.59	np1537	0.15	0.5
lg1	83.02	np286	0.11	0.4		lg1	83.02	np286	0.52	1.9		lg1	83.02	np286	0.24	0.9
lg1	83.09	np1909	0.11	0.4		lg1	83.09	np1909	0.52	1.9		lg1	83.09	np1909	0.24	0.9
lg1	83.35	np1539	0.12	0.4		lg1	83.35	np1539	0.48	1.7		lg1	83.35	np1539	0.27	1
lg1	83.36	np1538	0.1	0.4		lg1	83.36	np1538	0.41	1.4		lg1	83.36	np1538	0.26	0.9
lg1	83.37	np26	0.71	2.5		lg1	83.37	np26	1.96	6.8		lg1	83.37	np26	1.35	4.8
lg1	83.38	np1540	1.23	4.3		lg1	83.38	np1540	1.27	4.5		lg1	83.38	np1540	1.06	3.7
lg1	83.38	np1541	1.23	4.3		lg1	83.38	np1541	1.27	4.5		lg1	83.38	np1541	1.06	3.7
lg1	83.4	np29	1.62	5.6		lg1	83.4	np29	1.37	4.8		lg1	83.4	np29	1.47	5.1
lg1	83.4	np30	0.71	2.5		lg1	83.4	np30	0.98	3.4		lg1	83.4	np30	0.66	2.3
lg1	83.42	np289	0.67	2.4		lg1	83.42	np289	0.81	2.9		lg1	83.42	np289	0.5	1.8
lg1	83.44	np1542	1.07	3.7		lg1	83.44	np1542	0.87	3.1		lg1	83.44	np1542	0.92	3.3
lg1	83.45	np287	0.67	2.4		lg1	83.45	np287	0.37	1.3		lg1	83.45	np287	0.58	2.1
lg1	83.46	np290	0.48	1.7		lg1	83.46	np290	0.39	1.4		lg1	83.46	np290	0.4	1.4
lg1	83.47	np172	0.44	1.6		lg1	83.47	np172	0.21	0.8		lg1	83.47	np172	0.35	1.3
lg1	83.49	np2479	0.44	1.6		lg1	83.49	np2479	0.25	0.9		lg1	83.49	np2479	0.23	0.8
lg1	83.51	np27	1.01	3.6		lg1	83.51	np27	0.8	2.8		lg1	83.51	np27	1.09	3.8
lg1	83.51	np291	0.26	0.9		lg1	83.51	np291	0.61	2.2		lg1	83.51	np291	0.35	1.3
lg1	83.51	np669	0.14	0.5		lg1	83.51	np669	0.38	1.4		lg1	83.51	np669	0.35	1.2
lg1	83.52	np28	0.11	0.4		lg1	83.52	np28	0.27	1		lg1	83.52	np28	0.32	1.1
lg1	83.58	np668	0.15	0.5		lg1	83.58	np668	0.26	0.9		lg1	83.58	np668	0.35	1.3
lg1	84.02	np1907	0.14	0.5		lg1	84.02	np1907	0.19	0.7		lg1	84.02	np1907	0.31	1.1
lg1	84.02	np1908	0.14	0.5		lg1	84.02	np1908	0.19	0.7		lg1	84.02	np1908	0.31	1.1
lg1	84.56	np288	0.43	1.5		lg1	84.56	np288	0.41	1.5		lg1	84.56	np288	0.48	1.7
lg1	85.56		0.29	1		lg1	85.56		0.43	1.5		lg1	85.56		0.46	1.6
lg1	86.56		0.18	0.6		lg1	86.56		0.46	1.7		lg1	86.56		0.45	1.6
lg1	87.21	hk11	0.14	0.5		lg1	87.21	hk11	0.48	1.7		lg1	87.21	hk11	0.44	1.6
lg1	87.27	hk8	0.25	0.9		lg1	87.27	hk8	0.98	3.4		lg1	87.27	hk8	0.56	2
lg1	88.13	np169	0.27	0.9		lg1	88.13	np169	1.12	4		lg1	88.13	np169	0.64	2.3
lg1	88.45	np171	0.25	0.9		lg1	88.45	np171	1.1	3.9		lg1	88.45	np171	0.63	2.2
lg1	88.73	np170	0.32	1.1		lg1	88.73	np170	1	3.5		lg1	88.73	np170	0.54	1.9
lg1	89.16	hk10	0.26	0.9		lg1	89.16	hk10	0.83	2.9		lg1	89.16	hk10	0.44	1.6
lg1	89.16	hk9	0.26	0.9		lg1	89.16	hk9	0.83	2.9		lg1	89.16	hk9	0.44	1.6
lg1	90.16		0.22	0.8		lg1	90.16		0.83	3		lg1	90.16		0.44	1.6
lg1	91.16		0.17	0.6		lg1	91.16		0.77	2.7		lg1	91.16		0.41	1.5
lg1	92.16		0.13	0.5		lg1	92.16		0.65	2.3		lg1	92.16		0.37	1.3
lg1	92.83	hk784	0.1	0.4		lg1	92.83	hk784	0.54	1.9		lg1	92.83	hk784	0.33	1.2
lg1	92.83	hk785	0.1	0.4		lg1	92.83	hk785	0.54	1.9		lg1	92.83	hk785	0.33	1.2
lg1	92.83	hk786	0.1	0.4		lg1	92.83	hk786	0.54	1.9		lg1	92.83	hk786	0.33	1.2
lg1	93.61	hk845	0.1	0.4		lg1	93.61	hk845	0.52	1.8		lg1	93.61	hk845	0.32	1.1
lg1	94.61		0.08	0.3		lg1	94.61		0.42	1.5		lg1	94.61		0.22	0.8
lg1	95.61		0.08	0.3		lg1	95.61		0.32	1.1		lg1	95.61		0.15	0.5
lg1	96.61		0.1	0.4		lg1	96.61		0.22	0.8		lg1	96.61		0.1	0.4
lg1	97.24	lm2178	0.11	0.4		lg1	97.24	lm2178	0.16	0.6		lg1	97.24	lm2178	0.07	0.2
lg1	98.24		0.15	0.5		lg1	98.24		0.1	0.4		lg1	98.24		0.06	0.2
lg1	99.24		0.21	0.7		lg1	99.24		0.06	0.2		lg1	99.24		0.11	0.4
lg1	100.24	np1952	0.26	0.9		lg1	100.24	np1952	0.03	0.1		lg1	100.24	np1952	0.21	0.7
lg1	101.24		0.15	0.5		lg1	101.24		0.04	0.1		lg1	101.24		0.12	0.4
lg1	101.62	np1784	0.14	0.5		lg1	101.62	np1784	0.04	0.1		lg1	101.62	np1784	0.1	0.4
lg1	102.17	np660	0.1	0.4		lg1	102.17	np660	0.04	0.2		lg1	102.17	np660	0.09	0.3
lg1	102.43	hk657	0.19	0.7		lg1	102.43	hk657	0.02	0.1		lg1	102.43	hk657	0.08	0.3
lg1	102.43	np659	0.19	0.7		lg1	102.43	np659	0.02	0.1		lg1	102.43	np659	0.08	0.3
lg1	102.63	lm2473	0.12	0.4		lg1	102.63	lm2473	0.12	0.4		lg1	102.63	lm2473	0.18	0.6
lg1	102.65	lm3453	0.12	0.4		lg1	102.65	lm3453	0.12	0.4		lg1	102.65	lm3453	0.18	0.6
lg1	103.44	hk237	0.22	0.8		lg1	103.44	hk237	0.09	0.3		lg1	103.44	hk237	0.19	0.7
lg1	103.44	hk238	0.24	0.8		lg1	103.44	hk238	0.08	0.3		lg1	103.44	hk238	0.22	0.8
lg1	104.38	lm950	0.24	0.9		lg1	104.38	lm950	0.05	0.2		lg1	104.38	lm950	0.21	0.8
lg1	105.38		0.2	0.7		lg1	105.38		0.15	0.5		lg1	105.38		0.23	0.8
lg1	106.38		0.21	0.8		lg1	106.38		0.26	0.9		lg1	106.38		0.3	1.1
lg1	106.52	lm951	0.22	0.8		lg1	106.52	lm951	0.27	1		lg1	106.52	lm951	0.31	1.1
lg1	107.52		0.18	0.6		lg1	107.52		0.2	0.7		lg1	107.52		0.28	1
lg1	107.69	lm107	0.18	0.6		lg1	107.69	lm107	0.18	0.6		lg1	107.69	lm107	0.27	1
lg1	107.78	lm3067	0.16	0.6		lg1	107.78	lm3067	0.19	0.7		lg1	107.78	lm3067	0.31	1.1
lg1	108.19	lm3178	0.17	0.6		lg1	108.19	lm3178	0.16	0.6		lg1	108.19	lm3178	0.32	1.1
lg1	109.19		0.18	0.6		lg1	109.19		0.14	0.5		lg1	109.19		0.27	1
lg1	109.35	np70	0.19	0.7		lg1	109.35	np70	0.15	0.6		lg1	109.35	np70	0.27	1
lg1	109.95	np577	0.18	0.7		lg1	109.95	np577	0.23	0.8		lg1	109.95	np577	0.21	0.7
lg1	109.98	np2208	0.18	0.7		lg1	109.98	np2208	0.23	0.8		lg1	109.98	np2208	0.21	0.7
lg1	110.04	np68	0.21	0.8		lg1	110.04	np68	0.26	0.9		lg1	110.04	np68	0.22	0.8
lg1	110.27	np66	0.21	0.8		lg1	110.27	np66	0.26	0.9		lg1	110.27	np66	0.21	0.8
lg1	110.27	np67	0.21	0.8		lg1	110.27	np67	0.26	0.9		lg1	110.27	np67	0.21	0.8
lg1	110.28	np578	0.37	1.3		lg1	110.28	np578	0.08	0.3		lg1	110.28	np578	0.23	0.8
lg1	110.29	np69	0.33	1.2		lg1	110.29	np69	0.3	1.1		lg1	110.29	np69	0.22	0.8
lg1	110.44	np576	0.33	1.2		lg1	110.44	np576	0.42	1.5		lg1	110.44	np576	0.26	0.9
lg1	110.57	np2272	0.34	1.2		lg1	110.57	np2272	0.41	1.5		lg1	110.57	np2272	0.26	0.9
lg1	110.63	np2271	0.34	1.2		lg1	110.63	np2271	0.41	1.5		lg1	110.63	np2271	0.26	0.9
lg1	110.78	np2270	0.34	1.2		lg1	110.78	np2270	0.41	1.5		lg1	110.78	np2270	0.26	0.9
lg1	111.21	np579	0.35	1.2		lg1	111.21	np579	0.42	1.5		lg1	111.21	np579	0.25	0.9
lg1	111.25	hk752	0.35	1.2		lg1	111.25	hk752	0.43	1.5		lg1	111.25	hk752	0.25	0.9
lg1	112.25		0.11	0.4		lg1	112.25		0.25	0.9		lg1	112.25		0.13	0.5
lg1	112.42	lm970	0.08	0.3		lg1	112.42	lm970	0.23	0.8		lg1	112.42	lm970	0.13	0.5
lg1	112.54	hk208	0.42	1.5		lg1	112.54	hk208	1.06	3.7		lg1	112.54	hk208	0.33	1.2
lg1	112.86	hk207	0.29	1		lg1	112.86	hk207	0.67	2.4		lg1	112.86	hk207	0.19	0.7
lg1	113.86		0.17	0.6		lg1	113.86		0.59	2.1		lg1	113.86		0.16	0.6
lg1	114.06	lm839	0.15	0.5		lg1	114.06	lm839	0.58	2.1		lg1	114.06	lm839	0.15	0.5
lg1	114.26	lm835	0.19	0.7		lg1	114.26	lm835	0.59	2.1		lg1	114.26	lm835	0.2	0.7
lg1	114.53	lm838	0.17	0.6		lg1	114.53	lm838	0.58	2.1		lg1	114.53	lm838	0.2	0.7
lg1	114.68	lm841	0.13	0.5		lg1	114.68	lm841	0.56	2		lg1	114.68	lm841	0.16	0.6
lg1	114.71	lm840	0.13	0.5		lg1	114.71	lm840	0.57	2		lg1	114.71	lm840	0.16	0.6
lg1	114.72	np2069	0.13	0.5		lg1	114.72	np2069	0.56	2		lg1	114.72	np2069	0.16	0.6
lg1	115.72		0.09	0.3		lg1	115.72		0.53	1.9		lg1	115.72		0.07	0.2
lg1	115.73	lm836	0.09	0.3		lg1	115.73	lm836	0.53	1.9		lg1	115.73	lm836	0.07	0.2
lg1	116.19	lm842	0.2	0.7		lg1	116.19	lm842	0.54	1.9		lg1	116.19	lm842	0.16	0.6
lg1	116.68	hk352	0.28	1		lg1	116.68	hk352	0.77	2.7		lg1	116.68	hk352	0.27	1
lg1	117.26	np973	0.28	1		lg1	117.26	np973	0.93	3.3		lg1	117.26	np973	0.31	1.1
lg1	117.84	np976	0.29	1		lg1	117.84	np976	1.02	3.6		lg1	117.84	np976	0.35	1.3
lg1	118.05	np977	0.29	1		lg1	118.05	np977	1.02	3.6		lg1	118.05	np977	0.35	1.2
lg1	118.13	np975	0.29	1		lg1	118.13	np975	1.02	3.6		lg1	118.13	np975	0.35	1.2
lg1	118.16	np978	0.27	1		lg1	118.16	np978	0.96	3.4		lg1	118.16	np978	0.33	1.2
lg1	118.45	np974	0.29	1		lg1	118.45	np974	1.08	3.8		lg1	118.45	np974	0.35	1.2
lg1	119.45		0.31	1.1		lg1	119.45		1.15	4		lg1	119.45		0.42	1.5
lg1	120.45		0.34	1.2		lg1	120.45		1.21	4.3		lg1	120.45		0.52	1.8
lg1	121.01	np1077	0.36	1.3		lg1	121.01	np1077	1.24	4.4		lg1	121.01	np1077	0.58	2.1
lg1	122.01		0.36	1.3		lg1	122.01		1.23	4.3		lg1	122.01		0.58	2
lg1	122.23	lm2855	0.36	1.3		lg1	122.23	lm2855	1.23	4.3		lg1	122.23	lm2855	0.57	2
lg1	122.32	lm1395	0.36	1.3		lg1	122.32	lm1395	1.23	4.3		lg1	122.32	lm1395	0.57	2
lg1	122.56	lm848	0.6	2.1		lg1	122.56	lm848	1.41	4.9		lg1	122.56	lm848	0.76	2.7
lg1	122.63	lm1394	0.36	1.3		lg1	122.63	lm1394	1.23	4.3		lg1	122.63	lm1394	0.57	2
lg1	122.84	lm849	0.36	1.3		lg1	122.84	lm849	1.23	4.3		lg1	122.84	lm849	0.57	2
lg1	123.05	lm851	0.3	1.1		lg1	123.05	lm851	0.71	2.5		lg1	123.05	lm851	0.25	0.9
lg1	123.33	lm850	0.28	1		lg1	123.33	lm850	0.54	1.9		lg1	123.33	lm850	0.29	1
lg1	123.39	lm2856	0.45	1.6		lg1	123.39	lm2856	0.76	2.7		lg1	123.39	lm2856	0.26	0.9
lg1	123.43	lm843	0.34	1.2		lg1	123.43	lm843	0.65	2.3		lg1	123.43	lm843	0.24	0.9
lg1	123.47	lm844	0.31	1.1		lg1	123.47	lm844	0.77	2.7		lg1	123.47	lm844	0.3	1.1
lg1	123.54	lm846	0.26	0.9		lg1	123.54	lm846	0.57	2		lg1	123.54	lm846	0.22	0.8
lg1	123.57	lm845	0.41	1.5		lg1	123.57	lm845	0.63	2.2		lg1	123.57	lm845	0.41	1.5
lg1	124	lm1398	0.31	1.1		lg1	124	lm1398	0.49	1.8		lg1	124	lm1398	0.38	1.4
lg1	124.2	lm847	0.27	1		lg1	124.2	lm847	0.41	1.5		lg1	124.2	lm847	0.37	1.3
lg1	124.73	lm461	0.44	1.6		lg1	124.73	lm461	0.3	1.1		lg1	124.73	lm461	0.72	2.5
lg1	125.62	lm976	0.42	1.5		lg1	125.62	lm976	0.25	0.9		lg1	125.62	lm976	0.81	2.9
lg1	125.67	lm979				lg1	125.67	lm979				lg1	125.67	lm979
lg1	125.68	lm977				lg1	125.68	lm977	0.07	0.3		lg1	125.68	lm977	0.45	1.6
lg1	125.69	lm978				lg1	125.69	lm978				lg1	125.69	lm978
lg1	125.69	lm2723	0.17	0.6		lg1	125.69	lm2723	0.15	0.5		lg1	125.69	lm2723	0.21	0.7
lg1	125.7	lm2724	0.31	1.1		lg1	125.7	lm2724	0.35	1.2		lg1	125.7	lm2724	0.33	1.2
lg1	125.71	lm1396	1.16	4.1		lg1	125.71	lm1396	1.5	5.2		lg1	125.71	lm1396	1.23	4.3
lg1	125.77	lm3402	0.99	3.5		lg1	125.77	lm3402	0.95	3.3		lg1	125.77	lm3402	0.94	3.3
lg1	125.78	lm732	0.28	1		lg1	125.78	lm732	0.17	0.6		lg1	125.78	lm732	0.21	0.8
lg1	125.78	lm3399	0.41	1.4		lg1	125.78	lm3399	0.3	1.1		lg1	125.78	lm3399	0.25	0.9
lg1	125.79	lm567	0.34	1.2		lg1	125.79	lm567	0.19	0.7		lg1	125.79	lm567	0.21	0.8
lg1	125.81	lm3400	0.25	0.9		lg1	125.81	lm3400	0.14	0.5		lg1	125.81	lm3400	0.18	0.6
lg1	125.9	lm3012	0.54	1.9		lg1	125.9	lm3012	0.09	0.3		lg1	125.9	lm3012	0.37	1.3
lg1	125.9	lm3014	0.54	1.9		lg1	125.9	lm3014	0.09	0.3		lg1	125.9	lm3014	0.37	1.3
lg1	125.96	np1720	0.55	1.9		lg1	125.96	np1720	0.09	0.3		lg1	125.96	np1720	0.38	1.4
lg1	126.95	lm1410	0.91	3.2		lg1	126.95	lm1410	0.21	0.7		lg1	126.95	lm1410	0.69	2.4
lg1	126.97	lm1409	0.92	3.2		lg1	126.97	lm1409	0.21	0.7		lg1	126.97	lm1409	0.69	2.5
lg1	127.26	lm1397	0.65	2.3		lg1	127.26	lm1397	0.6	2.1		lg1	127.26	lm1397	0.59	2.1
lg1	128.26		0.67	2.4		lg1	128.26		0.82	2.9		lg1	128.26		0.72	2.6
lg1	129.16	lm3145	0.56	2		lg1	129.16	lm3145	0.8	2.8		lg1	129.16	lm3145	0.64	2.3
lg1	129.98	np756	0.24	0.9		lg1	129.98	np756	0.65	2.3		lg1	129.98	np756	0.58	2.1
lg1	129.99	np1543	0.27	1		lg1	129.99	np1543	0.53	1.9		lg1	129.99	np1543	0.35	1.2
lg1	130.03	np1544	0.27	1		lg1	130.03	np1544	0.53	1.9		lg1	130.03	np1544	0.35	1.2
lg1	130.03	np1545	0.27	1		lg1	130.03	np1545	0.53	1.9		lg1	130.03	np1545	0.35	1.2
lg1	130.21	np754	0.26	0.9		lg1	130.21	np754	1.3	4.6		lg1	130.21	np754	0.58	2.1
lg1	130.61	lm3455	0.27	0.9		lg1	130.61	lm3455	1.14	4		lg1	130.61	lm3455	0.5	1.8
lg1	130.69	np753	0.29	1		lg1	130.69	np753	0.97	3.4		lg1	130.69	np753	0.49	1.7
lg1	130.75	np755	0.26	0.9		lg1	130.75	np755	0.79	2.8		lg1	130.75	np755	0.5	1.8
lg1	130.77	np484	0.79	2.8		lg1	130.77	np484	0.22	0.8		lg1	130.77	np484	0.47	1.7
lg1	130.85	lm3091	0.61	2.1		lg1	130.85	lm3091	0.11	0.4		lg1	130.85	lm3091	0.46	1.7
lg1	131.05	np628	0.16	0.6		lg1	131.05	np628	0.09	0.3		lg1	131.05	np628	0.35	1.3
lg1	131.48	lm3087	0.09	0.3		lg1	131.48	lm3087	0.19	0.7		lg1	131.48	lm3087	0.52	1.9
lg1	131.49	np752	0.09	0.3		lg1	131.49	np752	0.19	0.7		lg1	131.49	np752	0.53	1.9
lg1	131.53	lm693	0.1	0.4		lg1	131.53	lm693	0.2	0.7		lg1	131.53	lm693	0.36	1.3
lg1	131.58	np1056	0.09	0.3		lg1	131.58	np1056	0.21	0.7		lg1	131.58	np1056	0.2	0.7
lg1	131.8	lm3085	0.09	0.3		lg1	131.8	lm3085	0.21	0.8		lg1	131.8	lm3085	0.19	0.7
lg1	131.82	lm1710	0.09	0.3		lg1	131.82	lm1710	0.21	0.8		lg1	131.82	lm1710	0.19	0.7
lg1	131.87	np1050	0.08	0.3		lg1	131.87	np1050	0.21	0.8		lg1	131.87	np1050	0.19	0.7
lg1	131.93	lm694	0.08	0.3		lg1	131.93	lm694	0.21	0.8		lg1	131.93	lm694	0.18	0.7
lg1	131.94	lm3079	0.08	0.3		lg1	131.94	lm3079	0.22	0.8		lg1	131.94	lm3079	0.18	0.7
lg1	131.97	lm3077	0.08	0.3		lg1	131.97	lm3077	0.22	0.8		lg1	131.97	lm3077	0.18	0.6
lg1	132.02	np1049	0.08	0.3		lg1	132.02	np1049	0.22	0.8		lg1	132.02	np1049	0.18	0.6
lg1	132.02	lm3083	0.08	0.3		lg1	132.02	lm3083	0.22	0.8		lg1	132.02	lm3083	0.18	0.6
lg1	132.02	np1051	0.08	0.3		lg1	132.02	np1051	0.22	0.8		lg1	132.02	np1051	0.18	0.6
lg1	132.03	lm3086	0.08	0.3		lg1	132.03	lm3086	0.22	0.8		lg1	132.03	lm3086	0.18	0.6
lg1	132.05	lm3084	0.08	0.3		lg1	132.05	lm3084	0.22	0.8		lg1	132.05	lm3084	0.18	0.6
lg1	132.06	lm3081	0.08	0.3		lg1	132.06	lm3081	0.22	0.8		lg1	132.06	lm3081	0.18	0.6
lg1	132.09	np1053	0.08	0.3		lg1	132.09	np1053	0.22	0.8		lg1	132.09	np1053	0.18	0.6
lg1	132.1	lm3078	0.08	0.3		lg1	132.1	lm3078	0.22	0.8		lg1	132.1	lm3078	0.18	0.6
lg1	132.11	np1052	0.08	0.3		lg1	132.11	np1052	0.22	0.8		lg1	132.11	np1052	0.18	0.6
lg1	132.31	np1047	0.08	0.3		lg1	132.31	np1047	0.22	0.8		lg1	132.31	np1047	0.18	0.6
lg1	132.31	np1048	0.08	0.3		lg1	132.31	np1048	0.22	0.8		lg1	132.31	np1048	0.18	0.6
lg1	132.33	np1054	0.08	0.3		lg1	132.33	np1054	0.22	0.8		lg1	132.33	np1054	0.18	0.6
lg1	132.33	np1055	0.08	0.3		lg1	132.33	np1055	0.22	0.8		lg1	132.33	np1055	0.18	0.6
lg1	132.34	lm3080	0.08	0.3		lg1	132.34	lm3080	0.22	0.8		lg1	132.34	lm3080	0.17	0.6
lg1	132.35	np1046	0.07	0.3		lg1	132.35	np1046	0.23	0.8		lg1	132.35	np1046	0.16	0.6
lg1	132.48	np1701	0.29	1		lg1	132.48	np1701	0.23	0.8		lg1	132.48	np1701	0.64	2.3
lg1	132.5	lm3090	0.22	0.8		lg1	132.5	lm3090	0.19	0.7		lg1	132.5	lm3090	0.52	1.8
lg1	132.51	lm1709	0.18	0.6		lg1	132.51	lm1709	0.16	0.6		lg1	132.51	lm1709	0.45	1.6
lg1	132.56	lm1147	0.03	0.1		lg1	132.56	lm1147	0.19	0.7		lg1	132.56	lm1147	0.17	0.6
lg1	132.57	lm1151	0.01	0		lg1	132.57	lm1151	0.16	0.6		lg1	132.57	lm1151	0.13	0.5
lg1	132.59	np1065	0.03	0.1		lg1	132.59	np1065	0.13	0.5		lg1	132.59	np1065	0.09	0.3
lg1	132.69	lm3089	0.09	0.3		lg1	132.69	lm3089	0.11	0.4		lg1	132.69	lm3089	0.12	0.4
lg1	132.7	lm1152	0.08	0.3		lg1	132.7	lm1152	0.05	0.2		lg1	132.7	lm1152	0.16	0.6
lg1	132.72	lm1154	0.04	0.2		lg1	132.72	lm1154	0.09	0.3		lg1	132.72	lm1154	0.14	0.5
lg1	132.75	np1064	0.12	0.4		lg1	132.75	np1064	0.26	0.9		lg1	132.75	np1064	0.26	0.9
lg1	132.8	lm3068	0.07	0.3		lg1	132.8	lm3068	0.19	0.7		lg1	132.8	lm3068	0.18	0.6
lg1	132.86	lm250	0.02	0.1		lg1	132.86	lm250	0.16	0.6		lg1	132.86	lm250	0.08	0.3
lg1	132.91	lm251	0.01	0		lg1	132.91	lm251	0.14	0.5		lg1	132.91	lm251	0.05	0.2
lg1	132.93	lm1155	0.01	0		lg1	132.93	lm1155	0.13	0.5		lg1	132.93	lm1155	0.06	0.2
lg1	132.94	lm1153	0.01	0		lg1	132.94	lm1153	0.16	0.6		lg1	132.94	lm1153	0.04	0.1
lg1	133.02	np1785	0.06	0.2		lg1	133.02	np1785	0.12	0.4		lg1	133.02	np1785	0.05	0.2
lg1	133.02	np1786	0.06	0.2		lg1	133.02	np1786	0.12	0.4		lg1	133.02	np1786	0.05	0.2
lg1	133.03	np553	0.01	0		lg1	133.03	np553	0.09	0.3		lg1	133.03	np553	0.04	0.1
lg1	133.07	lm1150	0.31	1.1		lg1	133.07	lm1150	0.38	1.4		lg1	133.07	lm1150	0.47	1.7
lg1	133.08	np1058	0.35	1.2		lg1	133.08	np1058	0.44	1.6		lg1	133.08	np1058	0.57	2
lg1	133.11	np1059	0.21	0.7		lg1	133.11	np1059	0.3	1.1		lg1	133.11	np1059	0.39	1.4
lg1	133.16	np1061	0.08	0.3		lg1	133.16	np1061	0.22	0.8		lg1	133.16	np1061	0.18	0.6
lg1	133.23	np2483	0.13	0.5		lg1	133.23	np2483	0.48	1.7		lg1	133.23	np2483	0.23	0.8
lg1	133.32	np2484	0.17	0.6		lg1	133.32	np2484	0.63	2.2		lg1	133.32	np2484	0.27	1
lg1	133.4	np1057	1.35	4.7		lg1	133.4	np1057	0.72	2.6		lg1	133.4	np1057	1.01	3.6
lg1	133.42	np1063	0.78	2.8		lg1	133.42	np1063	0.66	2.3		lg1	133.42	np1063	0.59	2.1
lg1	133.55	np1060	1.89	6.5		lg1	133.55	np1060	2.43	8.4		lg1	133.55	np1060	1.33	4.7
lg1	133.7	np1062	1.46	5.1		lg1	133.7	np1062	0.86	3.1		lg1	133.7	np1062	0.94	3.3
lg1	133.95	np1804	0.98	3.4		lg1	133.95	np1804	0.03	0.1		lg1	133.95	np1804	0.32	1.1
lg1	134.16	np1805	0.39	1.4		lg1	134.16	np1805	0.89	3.2		lg1	134.16	np1805	0.29	1
lg1	134.33	np1216	0.55	1.9		lg1	134.33	np1216	0.73	2.6		lg1	134.33	np1216	0.3	1.1
lg1	135.33		0.53	1.9		lg1	135.33		0.75	2.7		lg1	135.33		0.39	1.4
lg1	135.36	np1475	0.47	1.7		lg1	135.36	np1475	0.4	1.4		lg1	135.36	np1475	0.38	1.4
lg1	135.59	np1473	0.11	0.4		lg1	135.59	np1473	0.15	0.5		lg1	135.59	np1473	0.03	0.1
lg1	135.88	np1474	0.13	0.5		lg1	135.88	np1474	0.15	0.5		lg1	135.88	np1474	0.03	0.1
lg1	136.86	np1073	0.24	0.8		lg1	136.86	np1073	0.2	0.7		lg1	136.86	np1073	0.08	0.3
lg1	136.94	hk757	0.73	2.6		lg1	136.94	hk757	0.23	0.8		lg1	136.94	hk757	0.43	1.5
lg1	136.94	hk758	0.75	2.6		lg1	136.94	hk758	0.23	0.8		lg1	136.94	hk758	0.44	1.6
lg1	137.01	hk756	1.16	4		lg1	137.01	hk756	0.54	1.9		lg1	137.01	hk756	0.81	2.9
lg1	137.02	hk49	0.08	0.3		lg1	137.02	hk49	0.23	0.8		lg1	137.02	hk49	0.15	0.5
lg1	137.08	lm3457	0.02	0.1		lg1	137.08	lm3457	0.3	1.1		lg1	137.08	lm3457	0.03	0.1
lg1	137.1	lm266	0.1	0.3		lg1	137.1	lm266	0.36	1.3		lg1	137.1	lm266	0.17	0.6
lg1	137.13	lm274	0.11	0.4		lg1	137.13	lm274	0.47	1.7		lg1	137.13	lm274	0.19	0.7
lg1	137.13	lm275	0.12	0.4		lg1	137.13	lm275	0.49	1.8		lg1	137.13	lm275	0.2	0.7
lg1	137.14	lm272	0.17	0.6		lg1	137.14	lm272	0.62	2.2		lg1	137.14	lm272	0.26	0.9
lg1	137.14	lm271	0.16	0.6		lg1	137.14	lm271	0.54	1.9		lg1	137.14	lm271	0.27	1
lg1	137.15	lm267	0.16	0.6		lg1	137.15	lm267	0.54	1.9		lg1	137.15	lm267	0.26	0.9
lg1	137.15	np165	0.16	0.6		lg1	137.15	np165	0.54	1.9		lg1	137.15	np165	0.26	0.9
lg1	137.15	lm265	0.17	0.6		lg1	137.15	lm265	0.54	1.9		lg1	137.15	lm265	0.26	0.9
lg1	137.19	lm2474	0.23	0.8		lg1	137.19	lm2474	0.55	1.9		lg1	137.19	lm2474	0.28	1
lg1	137.22	lm255	0.28	1		lg1	137.22	lm255	0.54	1.9		lg1	137.22	lm255	0.29	1
lg1	137.22	lm258	0.29	1		lg1	137.22	lm258	0.54	1.9		lg1	137.22	lm258	0.29	1
lg1	137.25	hk47	0.36	1.3		lg1	137.25	hk47	0.34	1.2		lg1	137.25	hk47	0.29	1
lg1	137.29	hk599	1.13	4		lg1	137.29	hk599	0.1	0.4		lg1	137.29	hk599	0.5	1.8
lg1	137.34	hk48	0.6	2.1		lg1	137.34	hk48	0.54	1.9		lg1	137.34	hk48	0.33	1.2
lg1	137.54	np160	0.18	0.6		lg1	137.54	np160	0.7	2.5		lg1	137.54	np160	0.25	0.9
lg1	137.65	lm3456	0.2	0.7		lg1	137.65	lm3456	0.74	2.6		lg1	137.65	lm3456	0.26	0.9
lg1	137.67	lm256	0.14	0.5		lg1	137.67	lm256	0.59	2.1		lg1	137.67	lm256	0.22	0.8
lg1	137.69	lm260	0.14	0.5		lg1	137.69	lm260	0.59	2.1		lg1	137.69	lm260	0.22	0.8
lg1	137.69	lm261	0.14	0.5		lg1	137.69	lm261	0.59	2.1		lg1	137.69	lm261	0.22	0.8
lg1	137.69	np166	0.14	0.5		lg1	137.69	np166	0.59	2.1		lg1	137.69	np166	0.22	0.8
lg1	137.69	lm259	0.14	0.5		lg1	137.69	lm259	0.59	2.1		lg1	137.69	lm259	0.22	0.8
lg1	137.69	lm262	0.14	0.5		lg1	137.69	lm262	0.59	2.1		lg1	137.69	lm262	0.22	0.8
lg1	137.71	np161	0.14	0.5		lg1	137.71	np161	0.58	2.1		lg1	137.71	np161	0.22	0.8
lg1	137.72	lm270	0.14	0.5		lg1	137.72	lm270	0.58	2.1		lg1	137.72	lm270	0.22	0.8
lg1	137.79	np163	0.14	0.5		lg1	137.79	np163	0.56	2		lg1	137.79	np163	0.22	0.8
lg1	137.82	np159	0.14	0.5		lg1	137.82	np159	0.56	2		lg1	137.82	np159	0.22	0.8
lg1	137.97	np164	0.14	0.5		lg1	137.97	np164	0.52	1.8		lg1	137.97	np164	0.22	0.8
lg1	138.08	hk50	0.16	0.6		lg1	138.08	hk50	0.51	1.8		lg1	138.08	hk50	0.24	0.9
lg1	138.08	hk51	0.16	0.6		lg1	138.08	hk51	0.51	1.8		lg1	138.08	hk51	0.24	0.9
lg1	138.08	lm269	0.16	0.6		lg1	138.08	lm269	0.51	1.8		lg1	138.08	lm269	0.25	0.9
lg1	138.44	np162	0.2	0.7		lg1	138.44	np162	0.53	1.9		lg1	138.44	np162	0.47	1.7
lg1	139.1	np205	0.61	2.1		lg1	139.1	np205	0.68	2.4		lg1	139.1	np205	0.36	1.3
lg1	139.16	hk299	0.1	0.4		lg1	139.16	hk299	0.22	0.8		lg1	139.16	hk299	0.12	0.4
lg1	139.39	np2206	0.18	0.7		lg1	139.39	np2206	0.62	2.2		lg1	139.39	np2206	0.13	0.5
lg1	139.5	np797	0.18	0.6		lg1	139.5	np797	0.76	2.7		lg1	139.5	np797	0.24	0.9
lg1	139.71	np2207	0.09	0.3		lg1	139.71	np2207	0.47	1.7		lg1	139.71	np2207	0.07	0.3
lg1	139.78	hk270	0.12	0.4		lg1	139.78	hk270	0.93	3.3		lg1	139.78	hk270	0.39	1.4
lg1	139.84	lm257	0.13	0.5		lg1	139.84	lm257	0.73	2.6		lg1	139.84	lm257	0.22	0.8
lg1	139.88	np798	0.11	0.4		lg1	139.88	np798	0.62	2.2		lg1	139.88	np798	0.14	0.5
lg1	139.95	lm3035	0.08	0.3		lg1	139.95	lm3035	0.49	1.8		lg1	139.95	lm3035	0.12	0.4
lg1	139.95	lm3034	0.08	0.3		lg1	139.95	lm3034	0.49	1.7		lg1	139.95	lm3034	0.12	0.4
lg1	140	lm268	0.14	0.5		lg1	140	lm268	0.69	2.5		lg1	140	lm268	0.15	0.5
lg1	140.02	np796	0.14	0.5		lg1	140.02	np796	0.74	2.6		lg1	140.02	np796	0.16	0.6
lg1	140.08	np206	0.29	1		lg1	140.08	np206	0.51	1.8		lg1	140.08	np206	0.18	0.7
lg1	140.09	lm1481	0.29	1		lg1	140.09	lm1481	0.51	1.8		lg1	140.09	lm1481	0.19	0.7
lg1	140.18	lm1091	0.28	1		lg1	140.18	lm1091	0.5	1.8		lg1	140.18	lm1091	0.18	0.7
lg1	140.18	lm1485	0.26	0.9		lg1	140.18	lm1485	0.49	1.7		lg1	140.18	lm1485	0.17	0.6
lg1	140.2	lm1084	0.24	0.9		lg1	140.2	lm1084	0.48	1.7		lg1	140.2	lm1084	0.16	0.6
lg1	140.24	lm1090	0.23	0.8		lg1	140.24	lm1090	0.47	1.7		lg1	140.24	lm1090	0.15	0.6
lg1	140.27	lm1086	0.22	0.8		lg1	140.27	lm1086	0.47	1.7		lg1	140.27	lm1086	0.15	0.5
lg1	140.34	lm1482	0.15	0.5		lg1	140.34	lm1482	0.43	1.5		lg1	140.34	lm1482	0.11	0.4
lg1	140.35	np204	0.15	0.5		lg1	140.35	np204	0.43	1.5		lg1	140.35	np204	0.1	0.4
lg1	140.39	lm1085	0.18	0.6		lg1	140.39	lm1085	0.59	2.1		lg1	140.39	lm1085	0.21	0.7
lg1	140.42	lm1089	0.19	0.7		lg1	140.42	lm1089	0.77	2.7		lg1	140.42	lm1089	0.29	1
lg1	140.51	np158	0.18	0.6		lg1	140.51	np158	0.89	3.2		lg1	140.51	np158	0.2	0.7
lg1	140.51	lm1480	0.17	0.6		lg1	140.51	lm1480	0.89	3.1		lg1	140.51	lm1480	0.2	0.7
lg1	140.55	lm1088	0.18	0.6		lg1	140.55	lm1088	0.91	3.2		lg1	140.55	lm1088	0.21	0.8
lg1	140.57	lm1483	0.18	0.6		lg1	140.57	lm1483	0.91	3.2		lg1	140.57	lm1483	0.22	0.8
lg1	140.58	lm1087	0.18	0.6		lg1	140.58	lm1087	0.92	3.2		lg1	140.58	lm1087	0.22	0.8
lg1	140.58	lm1083	0.14	0.5		lg1	140.58	lm1083	0.79	2.8		lg1	140.58	lm1083	0.22	0.8
lg1	141.44	hk369	0.15	0.5		lg1	141.44	hk369	0.06	0.2		lg1	141.44	hk369	0.03	0.1
lg1	142.22	np795	0.15	0.5		lg1	142.22	np795	0.25	0.9		lg1	142.22	np795	0.28	1
lg1	142.88	np1824	0.86	3		lg1	142.88	np1824	0.75	2.7		lg1	142.88	np1824	0.61	2.2
lg1	143.07	hk297	0.71	2.5		lg1	143.07	hk297	0.78	2.8		lg1	143.07	hk297	0.56	2
lg1	143.19	lm1486	0.74	2.6		lg1	143.19	lm1486	1.27	4.5		lg1	143.19	lm1486	0.59	2.1
lg1	143.29	lm1484	0.54	1.9		lg1	143.29	lm1484	0.86	3		lg1	143.29	lm1484	0.38	1.4
lg1	143.53	lm1080	0.82	2.9		lg1	143.53	lm1080	1.41	5		lg1	143.53	lm1080	0.62	2.2
lg1	143.7	lm264	0.67	2.4		lg1	143.7	lm264	1.22	4.3		lg1	143.7	lm264	0.39	1.4
lg1	144.17	lm252	0.3	1.1		lg1	144.17	lm252	0.38	1.4		lg1	144.17	lm252	0.22	0.8
lg1	144.4	hk178	0.27	1		lg1	144.4	hk178	0.23	0.8		lg1	144.4	hk178	0.05	0.2
lg1	144.57	np459	0.31	1.1		lg1	144.57	np459	0.36	1.3		lg1	144.57	np459	0.08	0.3
lg1	144.61	np460	0.34	1.2		lg1	144.61	np460	0.33	1.2		lg1	144.61	np460	0.08	0.3
lg1	144.65	np461	0.31	1.1		lg1	144.65	np461	0.36	1.3		lg1	144.65	np461	0.08	0.3
lg1	145.3	np2214	0.3	1.1		lg1	145.3	np2214	0.33	1.2		lg1	145.3	np2214	0.08	0.3
lg1	145.79	np2215	0.29	1		lg1	145.79	np2215	0.23	0.8		lg1	145.79	np2215	0.08	0.3
lg1	145.98	np2223	0.24	0.8		lg1	145.98	np2223	0.24	0.9		lg1	145.98	np2223	0.09	0.3
lg1	146.98		0.48	1.7		lg1	146.98		0.34	1.2		lg1	146.98		0.28	1
lg1	147.21	hk755	0.56	2		lg1	147.21	hk755	0.35	1.3		lg1	147.21	hk755	0.34	1.2
lg1	147.71	np2260	0.31	1.1		lg1	147.71	np2260	0.04	0.1		lg1	147.71	np2260	0.16	0.6
lg1	148.71		0.33	1.2		lg1	148.71		0.04	0.1		lg1	148.71		0.24	0.9
lg1	149.39	lm1149	0.3	1.1		lg1	149.39	lm1149	0.09	0.3		lg1	149.39	lm1149	0.26	0.9
lg1	149.5	lm1148	0.29	1		lg1	149.5	lm1148	0.1	0.4		lg1	149.5	lm1148	0.25	0.9
lg1	149.86	np1665	0.26	0.9		lg1	149.86	np1665	0.11	0.4		lg1	149.86	np1665	0.17	0.6
lg1	150.33	lm1216	0.32	1.1		lg1	150.33	lm1216	0.17	0.6		lg1	150.33	lm1216	0.15	0.5
lg1	151.05	lm1217	0.44	1.6		lg1	151.05	lm1217	0.2	0.7		lg1	151.05	lm1217	0.19	0.7
lg1	151.31	lm1092	0.32	1.2		lg1	151.31	lm1092	0.07	0.3		lg1	151.31	lm1092	0.23	0.8
lg1	151.5	lm1093	0.24	0.8		lg1	151.5	lm1093	0.07	0.3		lg1	151.5	lm1093	0.32	1.1
lg1	151.79	lm1218	0.23	0.8		lg1	151.79	lm1218	0.18	0.7		lg1	151.79	lm1218	0.18	0.7
lg1	152.01	lm2323	0.3	1.1		lg1	152.01	lm2323	0.31	1.1		lg1	152.01	lm2323	0.25	0.9
lg1	152.3	lm2987	0.17	0.6		lg1	152.3	lm2987	0.23	0.8		lg1	152.3	lm2987	0.4	1.4
lg1	152.52	lm2985	0.17	0.6		lg1	152.52	lm2985	0.3	1.1		lg1	152.52	lm2985	0.25	0.9
lg1	152.84	lm1857	0.21	0.7		lg1	152.84	lm1857	0.35	1.3		lg1	152.84	lm1857	0.29	1
lg1	152.9	lm1862	0.2	0.7		lg1	152.9	lm1862	0.35	1.3		lg1	152.9	lm1862	0.29	1
lg1	152.94	lm1859	0.19	0.7		lg1	152.94	lm1859	0.35	1.3		lg1	152.94	lm1859	0.24	0.9
lg1	152.95	lm1861	0.19	0.7		lg1	152.95	lm1861	0.35	1.3		lg1	152.95	lm1861	0.24	0.9
lg1	153.18	lm1858	0.19	0.7		lg1	153.18	lm1858	0.36	1.3		lg1	153.18	lm1858	0.23	0.8
lg1	154.11	np2276	0.16	0.6		lg1	154.11	np2276	0.42	1.5		lg1	154.11	np2276	0.23	0.8
lg1	155.11		0.13	0.4		lg1	155.11		0.37	1.3		lg1	155.11		0.23	0.8
lg1	155.13	np1455	0.14	0.5		lg1	155.13	np1455	0.34	1.2		lg1	155.13	np1455	0.24	0.9
lg1	156.13		0.3	1.1		lg1	156.13		0.73	2.6		lg1	156.13		0.44	1.6
lg1	156.26	np2008	0.46	1.6		lg1	156.26	np2008	1.05	3.7		lg1	156.26	np2008	0.64	2.3
lg1	156.55	np2143	0.49	1.7		lg1	156.55	np2143	0.54	1.9		lg1	156.55	np2143	0.29	1
lg1	157.55		0.41	1.5		lg1	157.55		0.76	2.7		lg1	157.55		0.04	0.2
lg1	158.3	hk200	0.27	1		lg1	158.3	hk200	0.81	2.9		lg1	158.3	hk200	0.06	0.2
lg1	158.32	lm1490	0.16	0.6		lg1	158.32	lm1490	0.24	0.9		lg1	158.32	lm1490	0.27	1
lg1	158.68	lm791	0.23	0.8		lg1	158.68	lm791	0.64	2.3		lg1	158.68	lm791	0.19	0.7
lg1	159.06	lm1860	0.23	0.8		lg1	159.06	lm1860	0.73	2.6		lg1	159.06	lm1860	0.2	0.7
lg1	159.77	np1326	0.34	1.2		lg1	159.77	np1326	0.48	1.7		lg1	159.77	np1326	0.35	1.2
lg1	160.11	np546	0.3	1.1		lg1	160.11	np546	0.3	1.1		lg1	160.11	np546	0.24	0.9
lg1	160.87	hk112	0.42	1.5		lg1	160.87	hk112	0.4	1.4		lg1	160.87	hk112	0.55	1.9
lg1	161.31	np1327	1.09	3.8		lg1	161.31	np1327	0.09	0.3		lg1	161.31	np1327	0.96	3.4
lg1	161.43	hk712	1.01	3.6		lg1	161.43	hk712	0.31	1.1		lg1	161.43	hk712	1	3.5
lg1	162.43		0.89	3.1		lg1	162.43		0.17	0.6		lg1	162.43		0.66	2.3
lg1	163.34	np1974	0.69	2.4		lg1	163.34	np1974	0.08	0.3		lg1	163.34	np1974	0.37	1.3
lg1	163.62	np1973	0.65	2.3		lg1	163.62	np1973	0.1	0.4		lg1	163.62	np1973	0.33	1.2
lg1	164.15	np1972	0.59	2.1		lg1	164.15	np1972	0.17	0.6		lg1	164.15	np1972	0.35	1.3
lg1	164.3	np266	0.51	1.8		lg1	164.3	np266	0.3	1.1		lg1	164.3	np266	0.29	1
lg1	165.3		0.4	1.4		lg1	165.3		0.53	1.9		lg1	165.3		0.42	1.5
lg1	166.3		0.38	1.3		lg1	166.3		0.81	2.9		lg1	166.3		0.68	2.4
lg1	166.5	lm711	0.39	1.4		lg1	166.5	lm711	0.82	2.9		lg1	166.5	lm711	0.73	2.6
lg1	167.04	lm710	0.4	1.4		lg1	167.04	lm710	0.84	3		lg1	167.04	lm710	0.78	2.8
lg1	168.01	hk484	0.48	1.7		lg1	168.01	hk484	0.19	0.7		lg1	168.01	hk484	0.44	1.6
lg1	168.15	np1328	0.09	0.3		lg1	168.15	np1328	0.05	0.2		lg1	168.15	np1328	0.21	0.8
lg1	168.37	np1329	0.08	0.3		lg1	168.37	np1329	0.04	0.1		lg1	168.37	np1329	0.1	0.4
lg1	168.5	np1330	0.2	0.7		lg1	168.5	np1330	0.06	0.2		lg1	168.5	np1330	0.12	0.4
lg1	168.99	np470	0.22	0.8		lg1	168.99	np470	0.12	0.4		lg1	168.99	np470	0.18	0.7
lg1	169.57	np1094	0.41	1.5		lg1	169.57	np1094	0.06	0.2		lg1	169.57	np1094	0.01	0.1
lg1	169.59	np1749	0.3	1.1		lg1	169.59	np1749	0.43	1.5		lg1	169.59	np1749	0.29	1
lg1	170.04	np1771	0.18	0.6		lg1	170.04	np1771	0.02	0.1		lg1	170.04	np1771	0.03	0.1
lg1	170.14	np2045	0.41	1.5		lg1	170.14	np2045	0.38	1.3		lg1	170.14	np2045	0.51	1.8
lg1	170.15	np1093	0.53	1.9		lg1	170.15	np1093	0.9	3.2		lg1	170.15	np1093	0.6	2.1
lg1	170.5	np1331	0.83	2.9		lg1	170.5	np1331	0.91	3.2		lg1	170.5	np1331	0.72	2.5
lg1	170.66	np1750	0.09	0.3		lg1	170.66	np1750	0.82	2.9		lg1	170.66	np1750	0.11	0.4
lg1	171.04	np1095	0.3	1.1		lg1	171.04	np1095	0.34	1.2		lg1	171.04	np1095	0.33	1.2
lg1	171.27	np2042	0.43	1.5		lg1	171.27	np2042	0.25	0.9		lg1	171.27	np2042	0.48	1.7
lg1	171.48	np1751	0.17	0.6		lg1	171.48	np1751	0.27	1		lg1	171.48	np1751	0.09	0.3
lg1	171.48	np1752	0.17	0.6		lg1	171.48	np1752	0.27	1		lg1	171.48	np1752	0.09	0.3
lg1	171.7	hk517	0.21	0.7		lg1	171.7	hk517	0.32	1.1		lg1	171.7	hk517	0.32	1.1
lg1	171.95	np2044	0.43	1.5		lg1	171.95	np2044	0.31	1.1		lg1	171.95	np2044	0.57	2
lg1	172.02	np2043	0.57	2		lg1	172.02	np2043	0.34	1.2		lg1	172.02	np2043	0.72	2.6
lg1	172.04	np2041	0.57	2		lg1	172.04	np2041	0.33	1.2		lg1	172.04	np2041	0.72	2.6
lg1	173.04		0.63	2.2		lg1	173.04		0.12	0.4		lg1	173.04		0.46	1.7
lg1	173.27	np1859	0.93	3.2		lg1	173.27	np1859	0.28	1		lg1	173.27	np1859	0.66	2.3
lg1	174.19	lm2412	1.37	4.8		lg1	174.19	lm2412	0.81	2.9		lg1	174.19	lm2412	0.77	2.7
lg1	174.38	lm3373	1.59	5.5		lg1	174.38	lm3373	1.08	3.8		lg1	174.38	lm3373	0.87	3.1
lg1	174.51	np1596	1.42	4.9		lg1	174.51	np1596	0.58	2.1		lg1	174.51	np1596	0.79	2.8
lg1	174.59	hk519	0.33	1.2		lg1	174.59	hk519	0.47	1.7		lg1	174.59	hk519	0.14	0.5
lg1	175	lm2553	0.55	2		lg1	175	lm2553	0.3	1.1		lg1	175	lm2553	0.36	1.3
lg1	175.06	np2412	0.47	1.6		lg1	175.06	np2412	0.32	1.2		lg1	175.06	np2412	0.33	1.2
lg1	175.21	np2411	0.35	1.2		lg1	175.21	np2411	0.43	1.6		lg1	175.21	np2411	0.19	0.7
lg1	175.3	lm3283	0.36	1.3		lg1	175.3	lm3283	0.37	1.3		lg1	175.3	lm3283	0.18	0.6
lg1	175.44	lm1459	0.44	1.6		lg1	175.44	lm1459	0.54	1.9		lg1	175.44	lm1459	0.17	0.6
lg1	175.47	np1476	0.41	1.4		lg1	175.47	np1476	0.52	1.9		lg1	175.47	np1476	0.16	0.6
lg1	175.52	np1027	1.7	5.9		lg1	175.52	np1027	1.5	5.3		lg1	175.52	np1027	0.92	3.3
lg1	175.81	lm1457	1.58	5.5		lg1	175.81	lm1457	0.99	3.5		lg1	175.81	lm1457	0.79	2.8
lg1	175.82	lm1456	1.56	5.4		lg1	175.82	lm1456	0.97	3.4		lg1	175.82	lm1456	0.78	2.8
lg1	175.87	lm2255	1.51	5.2		lg1	175.87	lm2255	0.9	3.2		lg1	175.87	lm2255	0.73	2.6
lg1	176.09	lm2256	1.44	5		lg1	176.09	lm2256	0.75	2.7		lg1	176.09	lm2256	0.65	2.3
lg1	176.33	lm1458	1.22	4.2		lg1	176.33	lm1458	0.66	2.3		lg1	176.33	lm1458	0.61	2.2
lg1	176.78	lm336	0.58	2		lg1	176.78	lm336	0.49	1.8		lg1	176.78	lm336	0.42	1.5
lg1	176.9	np1477	0.63	2.2		lg1	176.9	np1477	0.49	1.8		lg1	176.9	np1477	0.44	1.6
lg1	177	lm1944	0.67	2.4		lg1	177	lm1944	0.5	1.8		lg1	177	lm1944	0.51	1.8
lg1	177.23	lm1945	0.77	2.7		lg1	177.23	lm1945	0.61	2.2		lg1	177.23	lm1945	0.67	2.4
lg1	177.44	lm1946	0.82	2.9		lg1	177.44	lm1946	0.63	2.2		lg1	177.44	lm1946	0.73	2.6
lg1	177.69	lm337	0.87	3.1		lg1	177.69	lm337	0.65	2.3		lg1	177.69	lm337	0.79	2.8
lg1	177.79	lm3372	0.89	3.1		lg1	177.79	lm3372	0.65	2.3		lg1	177.79	lm3372	0.83	2.9
lg1	177.91	lm1943	0.78	2.8		lg1	177.91	lm1943	0.76	2.7		lg1	177.91	lm1943	0.95	3.4
lg1	178	lm2411	0.75	2.6		lg1	178	lm2411	0.75	2.7		lg1	178	lm2411	1.17	4.1
lg1	179		0.77	2.7		lg1	179		0.73	2.6		lg1	179		1.17	4.1
lg1	180		0.77	2.7		lg1	180		0.72	2.6		lg1	180		1.13	4
lg1	181		0.77	2.7		lg1	181		0.74	2.6		lg1	181		1.07	3.8
lg1	182		0.76	2.7		lg1	182		0.76	2.7		lg1	182		0.99	3.5
lg1	182.22	np223	0.54	1.9		lg1	182.22	np223	0.82	2.9		lg1	182.22	np223	0.88	3.1
lg1	182.35	np218	0.37	1.3		lg1	182.35	np218	0.57	2		lg1	182.35	np218	0.64	2.3
lg1	182.59	np220	0.36	1.3		lg1	182.59	np220	0.57	2		lg1	182.59	np220	0.65	2.3
lg1	182.61	np222	0.37	1.3		lg1	182.61	np222	0.59	2.1		lg1	182.61	np222	0.65	2.3
lg1	182.71	np221	0.38	1.4		lg1	182.71	np221	0.62	2.2		lg1	182.71	np221	0.65	2.3
lg1	182.86	np219	0.36	1.3		lg1	182.86	np219	0.72	2.6		lg1	182.86	np219	0.64	2.3
lg1	182.99	hk86	0.35	1.3		lg1	182.99	hk86	0.69	2.4		lg1	182.99	hk86	0.65	2.3
lg1	183.4	hk85	0.35	1.3		lg1	183.4	hk85	0.42	1.5		lg1	183.4	hk85	0.65	2.3
lg1	184.03	lm1538	0.58	2.1		lg1	184.03	lm1538	0.62	2.2		lg1	184.03	lm1538	1.3	4.6
lg1	185.03		0.4	1.4		lg1	185.03		0.44	1.6		lg1	185.03		1.06	3.7
lg1	186.03		0.24	0.8		lg1	186.03		0.26	0.9		lg1	186.03		0.84	3
lg1	187.03		0.17	0.6		lg1	187.03		0.18	0.6		lg1	187.03		0.78	2.8
lg1	188.03		0.2	0.7		lg1	188.03		0.24	0.9		lg1	188.03		0.85	3
lg1	188.43	lm3382	0.23	0.8		lg1	188.43	lm3382	0.29	1		lg1	188.43	lm3382	0.89	3.2
lg1	188.49	hk629	0.23	0.8		lg1	188.49	hk629	0.29	1		lg1	188.49	hk629	0.89	3.2
lg1	188.49	hk630	0.23	0.8		lg1	188.49	hk630	0.29	1		lg1	188.49	hk630	0.89	3.2
lg1	188.49	hk631	0.23	0.8		lg1	188.49	hk631	0.28	1		lg1	188.49	hk631	0.9	3.2
lg1	188.49	hk632	0.23	0.8		lg1	188.49	hk632	0.28	1		lg1	188.49	hk632	0.9	3.2
lg1	188.74	np1877	0.17	0.6		lg1	188.74	np1877	0.22	0.8		lg1	188.74	np1877	0.8	2.8
lg1	189.51	np225	0.27	0.9		lg1	189.51	np225	0.4	1.4		lg1	189.51	np225	1.1	3.9
lg1	189.53	np224	0.26	0.9		lg1	189.53	np224	0.4	1.4		lg1	189.53	np224	1.09	3.9
lg1	190.45	hk116	0.1	0.4		lg1	190.45	hk116	0.16	0.6		lg1	190.45	hk116	0.36	1.3
lg1	191.04	np281	0.13	0.5		lg1	191.04	np281	0.12	0.4		lg1	191.04	np281	0.42	1.5
lg1	191.52	hk672	0.09	0.3		lg1	191.52	hk672	0.12	0.4		lg1	191.52	hk672	0.41	1.5
lg1	191.82	np1959	0.02	0.1		lg1	191.82	np1959	0.17	0.6		lg1	191.82	np1959	0.44	1.6
lg1	192.82		0.03	0.1		lg1	192.82		0.14	0.5		lg1	192.82		0.34	1.2
lg1	193.82		0.09	0.3		lg1	193.82		0.14	0.5		lg1	193.82		0.27	1
lg1	193.87	np1995	0.09	0.3		lg1	193.87	np1995	0.14	0.5		lg1	193.87	np1995	0.26	0.9
lg1	193.94	np1997	0.09	0.3		lg1	193.94	np1997	0.15	0.5		lg1	193.94	np1997	0.26	0.9
lg1	193.97	np1996	0.09	0.3		lg1	193.97	np1996	0.14	0.5		lg1	193.97	np1996	0.27	1
lg1	194.42	np1994	0.13	0.4		lg1	194.42	np1994	0.22	0.8		lg1	194.42	np1994	0.32	1.2
lg1	195.42		0.13	0.5		lg1	195.42		0.23	0.8		lg1	195.42		0.34	1.2
lg1	196.42		0.14	0.5		lg1	196.42		0.24	0.9		lg1	196.42		0.35	1.2
lg1	197.42		0.15	0.5		lg1	197.42		0.25	0.9		lg1	197.42		0.36	1.3
lg1	197.9	lm2628	0.15	0.5		lg1	197.9	lm2628	0.26	0.9		lg1	197.9	lm2628	0.36	1.3
lg1	198.25	lm965	0.13	0.5		lg1	198.25	lm965	0.23	0.8		lg1	198.25	lm965	0.31	1.1
lg1	198.45	lm435	0.16	0.6		lg1	198.45	lm435	0.22	0.8		lg1	198.45	lm435	0.36	1.3
lg1	198.45	lm961	0.17	0.6		lg1	198.45	lm961	0.21	0.7		lg1	198.45	lm961	0.44	1.6
lg1	198.71	lm2627	0.27	0.9		lg1	198.71	lm2627	0.37	1.3		lg1	198.71	lm2627	0.58	2.1
lg1	198.92	lm963	0.19	0.7		lg1	198.92	lm963	0.24	0.9		lg1	198.92	lm963	0.42	1.5
lg1	198.92	lm964	0.09	0.3		lg1	198.92	lm964	0.3	1.1		lg1	198.92	lm964	0.37	1.3
lg1	199.06	lm962	0.09	0.3		lg1	199.06	lm962	0.27	1		lg1	199.06	lm962	0.38	1.3
lg1	199.39	lm2629	0.18	0.7		lg1	199.39	lm2629	0.39	1.4		lg1	199.39	lm2629	0.64	2.3
lg1	200.39		0.11	0.4		lg1	200.39		0.32	1.1		lg1	200.39		0.44	1.6
lg1	200.76	np662	0.1	0.4		lg1	200.76	np662	0.31	1.1		lg1	200.76	np662	0.38	1.3
lg1	200.89	lm2692	0.1	0.4		lg1	200.89	lm2692	0.31	1.1		lg1	200.89	lm2692	0.36	1.3
lg1	200.93	np661	0.12	0.4		lg1	200.93	np661	0.34	1.2		lg1	200.93	np661	0.37	1.3
lg1	201.2	lm3348	0.26	0.9		lg1	201.2	lm3348	0.52	1.9		lg1	201.2	lm3348	0.46	1.6
lg1	201.74	lm79	0.12	0.4		lg1	201.74	lm79	0.34	1.2		lg1	201.74	lm79	0.38	1.4
lg1	201.83	lm966	0.11	0.4		lg1	201.83	lm966	0.32	1.2		lg1	201.83	lm966	0.38	1.4
lg1	201.87	lm2680	0.13	0.5		lg1	201.87	lm2680	0.34	1.2		lg1	201.87	lm2680	0.4	1.4
lg1	201.96	lm371	0.13	0.5		lg1	201.96	lm371	0.34	1.2		lg1	201.96	lm371	0.4	1.4
lg1	202.08	lm367	0.08	0.3		lg1	202.08	lm367	0.26	0.9		lg1	202.08	lm367	0.13	0.5
lg1	202.27	lm368	0.21	0.7		lg1	202.27	lm368	0.38	1.4		lg1	202.27	lm368	0.16	0.6
lg1	202.37	lm2693	0.1	0.4		lg1	202.37	lm2693	0.49	1.7		lg1	202.37	lm2693	0.16	0.6
lg1	202.37	lm369	0.16	0.6		lg1	202.37	lm369	0.27	1		lg1	202.37	lm369	0.29	1
lg1	202.61	lm2179	0.2	0.7		lg1	202.61	lm2179	0.49	1.7		lg1	202.61	lm2179	0.31	1.1
lg1	202.76	lm81	0.12	0.4		lg1	202.76	lm81	0.31	1.1		lg1	202.76	lm81	0.33	1.2
lg1	202.89	lm80	0.46	1.6		lg1	202.89	lm80	0.47	1.7		lg1	202.89	lm80	0.82	2.9
lg1	202.96	lm1255	0.14	0.5		lg1	202.96	lm1255	0.31	1.1		lg1	202.96	lm1255	0.31	1.1
lg1	203	lm3191	0.17	0.6		lg1	203	lm3191	0.34	1.2		lg1	203	lm3191	0.52	1.9
lg1	203.03	lm3190	0.17	0.6		lg1	203.03	lm3190	0.55	2		lg1	203.03	lm3190	0.7	2.5
lg1	203.17	lm1257	0.29	1		lg1	203.17	lm1257	0.55	1.9		lg1	203.17	lm1257	0.56	2
lg1	203.3	lm3033	0.16	0.6		lg1	203.3	lm3033	0.29	1		lg1	203.3	lm3033	0.26	0.9
lg1	203.45	lm82	0.19	0.7		lg1	203.45	lm82	0.43	1.5		lg1	203.45	lm82	0.37	1.3
lg1	203.45	lm83	0.19	0.7		lg1	203.45	lm83	0.43	1.6		lg1	203.45	lm83	0.38	1.3
lg1	203.56	lm462	0.2	0.7		lg1	203.56	lm462	0.42	1.5		lg1	203.56	lm462	0.36	1.3
lg1	203.6	lm1256	0.2	0.7		lg1	203.6	lm1256	0.42	1.5		lg1	203.6	lm1256	0.36	1.3
lg1	203.66	hk497	0.19	0.7		lg1	203.66	hk497	0.42	1.5		lg1	203.66	hk497	0.36	1.3
lg1	203.69	lm3347	0.18	0.6		lg1	203.69	lm3347	0.43	1.5		lg1	203.69	lm3347	0.32	1.2
lg1	204.28	np1956	0.16	0.6		lg1	204.28	np1956	0.54	1.9		lg1	204.28	np1956	0.62	2.2
lg1	204.89	np1955	0.13	0.5		lg1	204.89	np1955	0.64	2.3		lg1	204.89	np1955	0.34	1.2
lg1	205.87	hk740	0.18	0.6		lg1	205.87	hk740	0.52	1.9		lg1	205.87	hk740	0.39	1.4
lg1	206.87		0.17	0.6		lg1	206.87		0.54	1.9		lg1	206.87		0.38	1.4
lg1	207.87		0.16	0.6		lg1	207.87		0.55	2		lg1	207.87		0.37	1.3
lg1	208.87		0.14	0.5		lg1	208.87		0.56	2		lg1	208.87		0.37	1.3
lg1	209.7	np2179	0.13	0.5		lg1	209.7	np2179	0.58	2.1		lg1	209.7	np2179	0.37	1.3
lg1	210.7		0.13	0.5		lg1	210.7		0.48	1.7		lg1	210.7		0.39	1.4
lg1	211.7		0.13	0.4		lg1	211.7		0.38	1.3		lg1	211.7		0.41	1.5
lg1	212.69	np1279	0.13	0.5		lg1	212.69	np1279	0.27	1		lg1	212.69	np1279	0.43	1.5
lg1	213.69		0.2	0.7		lg1	213.69		0.18	0.6		lg1	213.69		0.54	1.9
lg1	214.08	np2406	0.22	0.8		lg1	214.08	np2406	0.13	0.5		lg1	214.08	np2406	0.57	2
lg1	215.08		0.2	0.7		lg1	215.08		0.13	0.5		lg1	215.08		0.46	1.6
lg1	216.08		0.21	0.8		lg1	216.08		0.12	0.4		lg1	216.08		0.36	1.3
lg1	217.08		0.27	0.9		lg1	217.08		0.11	0.4		lg1	217.08		0.28	1
lg1	218.08		0.36	1.3		lg1	218.08		0.1	0.4		lg1	218.08		0.23	0.8
lg1	218.29	np65	0.38	1.3		lg1	218.29	np65	0.1	0.4		lg1	218.29	np65	0.23	0.8
lg1	219.12	np62	0.55	2		lg1	219.12	np62	0.07	0.3		lg1	219.12	np62	0.25	0.9
lg1	220.12		0.55	1.9		lg1	220.12		0.04	0.2		lg1	220.12		0.25	0.9
lg1	220.2	hk17	0.56	2		lg1	220.2	hk17	0.04	0.1		lg1	220.2	hk17	0.23	0.8
lg1	221.2		0.51	1.8		lg1	221.2		0.04	0.1		lg1	221.2		0.24	0.9
lg1	222.2		0.44	1.6		lg1	222.2		0.08	0.3		lg1	222.2		0.26	0.9
lg1	223.2		0.36	1.3		lg1	223.2		0.13	0.5		lg1	223.2		0.28	1
lg1	224.2		0.29	1		lg1	224.2		0.19	0.7		lg1	224.2		0.3	1.1
lg1	225.2		0.24	0.8		lg1	225.2		0.24	0.9		lg1	225.2		0.32	1.1
lg1	226.2		0.21	0.7		lg1	226.2		0.28	1		lg1	226.2		0.33	1.2
lg1	227.2	np1341	0.19	0.7		lg1	227.2	np1341	0.33	1.2		lg1	227.2	np1341	0.35	1.2
lg1	227.34	lm2864	0.19	0.7		lg1	227.34	lm2864	0.33	1.2		lg1	227.34	lm2864	0.35	1.2
lg1	228.17	np1342	0.17	0.6		lg1	228.17	np1342	0.4	1.4		lg1	228.17	np1342	0.28	1
lg1	229.17		0.11	0.4		lg1	229.17		0.49	1.7		lg1	229.17		0.21	0.7
lg1	229.88	hk498	0.11	0.4		lg1	229.88	hk498	0.54	1.9		lg1	229.88	hk498	0.18	0.6
lg1	230.77	lm1985	0.12	0.4		lg1	230.77	lm1985	0.27	1		lg1	230.77	lm1985	0.08	0.3
lg1	230.99	np867	0.13	0.5		lg1	230.99	np867	0.26	0.9		lg1	230.99	np867	0.07	0.2
lg1	231.21	np2330	0.14	0.5		lg1	231.21	np2330	0.25	0.9		lg1	231.21	np2330	0.08	0.3
lg1	231.34	lm1986	0.13	0.5		lg1	231.34	lm1986	0.25	0.9		lg1	231.34	lm1986	0.07	0.2
lg1	231.48	np869	0.13	0.5		lg1	231.48	np869	0.24	0.9		lg1	231.48	np869	0.06	0.2
lg1	231.5	np871	0.13	0.5		lg1	231.5	np871	0.24	0.9		lg1	231.5	np871	0.06	0.2
lg1	231.5	np2329	0.13	0.5		lg1	231.5	np2329	0.24	0.9		lg1	231.5	np2329	0.06	0.2
lg1	231.55	lm3331	0.13	0.5		lg1	231.55	lm3331	0.24	0.9		lg1	231.55	lm3331	0.06	0.2
lg1	231.57	lm658	0.13	0.5		lg1	231.57	lm658	0.24	0.9		lg1	231.57	lm658	0.06	0.2
lg1	231.6	np2075	0.13	0.5		lg1	231.6	np2075	0.24	0.9		lg1	231.6	np2075	0.06	0.2
lg1	231.61	np870	0.13	0.5		lg1	231.61	np870	0.24	0.9		lg1	231.61	np870	0.06	0.2
lg1	231.68	lm659	0.13	0.5		lg1	231.68	lm659	0.24	0.9		lg1	231.68	lm659	0.06	0.2
lg1	231.69	np293	0.13	0.5		lg1	231.69	np293	0.24	0.9		lg1	231.69	np293	0.06	0.2
lg1	231.69	lm656	0.13	0.5		lg1	231.69	lm656	0.24	0.9		lg1	231.69	lm656	0.06	0.2
lg1	231.69	np292	0.13	0.5		lg1	231.69	np292	0.24	0.9		lg1	231.69	np292	0.06	0.2
lg1	231.71	lm657	0.13	0.5		lg1	231.71	lm657	0.24	0.9		lg1	231.71	lm657	0.06	0.2
lg1	231.83	lm1984	0.13	0.5		lg1	231.83	lm1984	0.25	0.9		lg1	231.83	lm1984	0.06	0.2
lg1	231.83	lm1987	0.13	0.5		lg1	231.83	lm1987	0.25	0.9		lg1	231.83	lm1987	0.06	0.2
lg1	231.91	lm3330	0.13	0.5		lg1	231.91	lm3330	0.25	0.9		lg1	231.91	lm3330	0.06	0.2
lg1	232.02	np868	0.13	0.5		lg1	232.02	np868	0.26	0.9		lg1	232.02	np868	0.07	0.2
lg1	232.15	lm655	0.12	0.4		lg1	232.15	lm655	0.27	1		lg1	232.15	lm655	0.1	0.3
lg1	232.18	lm654	0.11	0.4		lg1	232.18	lm654	0.27	1		lg1	232.18	lm654	0.11	0.4
lg1	232.26	lm1245	0.09	0.3		lg1	232.26	lm1245	0.26	0.9		lg1	232.26	lm1245	0.13	0.5
lg1	232.42	lm1242	0.07	0.2		lg1	232.42	lm1242	0.23	0.8		lg1	232.42	lm1242	0.16	0.6
lg1	232.78	hk801	0.07	0.2		lg1	232.78	hk801	0.33	1.2		lg1	232.78	hk801	0.32	1.2
lg1	232.87	lm45	0.11	0.4		lg1	232.87	lm45	0.42	1.5		lg1	232.87	lm45	0.38	1.3
lg1	233.13	lm1244	0.04	0.1		lg1	233.13	lm1244	0.27	1		lg1	233.13	lm1244	0.58	2.1
lg1	233.63	lm1243	0.3	1.1		lg1	233.63	lm1243	0.4	1.4		lg1	233.63	lm1243	0.91	3.2
lg1	234.1	lm660	0.28	1		lg1	234.1	lm660	0.74	2.6		lg1	234.1	lm660	0.88	3.1
lg1	234.8	hk298	0.24	0.8		lg1	234.8	hk298	0.21	0.8		lg1	234.8	hk298	0.67	2.4
lg1	235.05	hk788	0.12	0.4		lg1	235.05	hk788	0.1	0.4		lg1	235.05	hk788	0.18	0.6
lg1	236.05		0.09	0.3		lg1	236.05		0.2	0.7		lg1	236.05		0.11	0.4
lg1	237.05		0.09	0.3		lg1	237.05		0.33	1.2		lg1	237.05		0.27	1
lg1	237.65	lm3439	0.1	0.4		lg1	237.65	lm3439	0.4	1.4		lg1	237.65	lm3439	0.47	1.7
lg1	237.9	lm3438	0.1	0.4		lg1	237.9	lm3438	0.4	1.4		lg1	237.9	lm3438	0.48	1.7
lg1	238.9		0.11	0.4		lg1	238.9		0.29	1.1		lg1	238.9		0.41	1.5
lg1	239.9		0.13	0.5		lg1	239.9		0.2	0.7		lg1	239.9		0.34	1.2
lg1	240.77	lm3437	0.16	0.6		lg1	240.77	lm3437	0.13	0.5		lg1	240.77	lm3437	0.31	1.1
lg1	241.77		0.18	0.6		lg1	241.77		0.14	0.5		lg1	241.77		0.34	1.2
lg1	242.77		0.2	0.7		lg1	242.77		0.16	0.6		lg1	242.77		0.38	1.4
lg1	243.77		0.22	0.8		lg1	243.77		0.17	0.6		lg1	243.77		0.43	1.5
lg1	244.77		0.24	0.9		lg1	244.77		0.19	0.7		lg1	244.77		0.47	1.7
lg1	245.77		0.27	0.9		lg1	245.77		0.21	0.7		lg1	245.77		0.51	1.8
lg1	246.77		0.29	1		lg1	246.77		0.23	0.8		lg1	246.77		0.55	2
lg1	247.77		0.31	1.1		lg1	247.77		0.24	0.9		lg1	247.77		0.59	2.1
lg1	248.77		0.33	1.2		lg1	248.77		0.25	0.9		lg1	248.77		0.62	2.2
lg1	249.77		0.35	1.3		lg1	249.77		0.26	0.9		lg1	249.77		0.65	2.3
lg1	250.24	lm3440	0.35	1.2		lg1	250.24	lm3440	0.26	0.9		lg1	250.24	lm3440	0.66	2.3
lg1	251.24		0.31	1.1		lg1	251.24		0.28	1		lg1	251.24		0.56	2
lg1	252.24		0.26	0.9		lg1	252.24		0.3	1.1		lg1	252.24		0.47	1.7
lg1	253.24		0.22	0.8		lg1	253.24		0.32	1.1		lg1	253.24		0.37	1.3
lg1	254.19	lm3441	0.18	0.7		lg1	254.19	lm3441	0.34	1.2		lg1	254.19	lm3441	0.29	1.1
lg2	0	lm505	0.35	1.2		lg2	0	lm505	0.15	0.5		lg2	0	lm505	0.26	0.9
lg2	1		0.92	3.2		lg2	1		0.53	1.9		lg2	1		0.51	1.8
lg2	1.17	lm1426	0.99	3.5		lg2	1.17	lm1426	0.61	2.2		lg2	1.17	lm1426	0.57	2
lg2	2.17		1.13	4		lg2	2.17		0.81	2.9		lg2	2.17		0.62	2.2
lg2	3.17		1.21	4.2		lg2	3.17		1.03	3.6		lg2	3.17		0.63	2.2
lg2	4.17		1.11	3.9		lg2	4.17		1.15	4		lg2	4.17		0.54	1.9
lg2	5.17		0.83	2.9		lg2	5.17		1.09	3.8		lg2	5.17		0.38	1.3
lg2	6.17		0.53	1.9		lg2	6.17		0.91	3.2		lg2	6.17		0.22	0.8
lg2	7.05	lm2053	0.34	1.2		lg2	7.05	lm2053	0.74	2.6		lg2	7.05	lm2053	0.13	0.5
lg2	8.05		0.3	1.1		lg2	8.05		0.76	2.7		lg2	8.05		0.06	0.2
lg2	8.35	lm1651	0.27	0.9		lg2	8.35	lm1651	0.69	2.4		lg2	8.35	lm1651	0.04	0.2
lg2	9.35		0.61	2.2		lg2	9.35		0.77	2.7		lg2	9.35		0.22	0.8
lg2	10.35		0.98	3.4		lg2	10.35		0.8	2.9		lg2	10.35		0.49	1.7
lg2	11.35		1.21	4.2		lg2	11.35		0.82	2.9		lg2	11.35		0.72	2.6
lg2	11.61	hk346	1.3	4.5		lg2	11.61	hk346	0.85	3		lg2	11.61	hk346	0.79	2.8
lg2	12.61		0.52	1.9		lg2	12.61		0.66	2.4		lg2	12.61		0.28	1
lg2	12.93	lm2199	0.59	2.1		lg2	12.93	lm2199	0.97	3.4		lg2	12.93	lm2199	0.25	0.9
lg2	13.34	np2099	0.73	2.6		lg2	13.34	np2099	1.21	4.3		lg2	13.34	np2099	0.33	1.2
lg2	14.34		0.77	2.7		lg2	14.34		1.16	4.1		lg2	14.34		0.47	1.7
lg2	15.34		0.73	2.6		lg2	15.34		0.95	3.4		lg2	15.34		0.56	2
lg2	15.43	np1547	0.72	2.5		lg2	15.43	np1547	0.93	3.3		lg2	15.43	np1547	0.57	2
lg2	16.43		0.74	2.6		lg2	16.43		0.82	2.9		lg2	16.43		0.64	2.3
lg2	17.41	lm469	0.73	2.6		lg2	17.41	lm469	0.71	2.5		lg2	17.41	lm469	0.67	2.4
lg2	17.86	lm2661	0.46	1.6		lg2	17.86	lm2661	0.67	2.4		lg2	17.86	lm2661	0.74	2.6
lg2	18.86		0.29	1		lg2	18.86		0.5	1.8		lg2	18.86		0.37	1.3
lg2	18.89	lm949	0.34	1.2		lg2	18.89	lm949	0.63	2.2		lg2	18.89	lm949	0.44	1.6
lg2	19.51	lm502	0.3	1.1		lg2	19.51	lm502	0.57	2		lg2	19.51	lm502	0.77	2.7
lg2	20.49	np544	0.66	2.3		lg2	20.49	np544	0.63	2.3		lg2	20.49	np544	0.79	2.8
lg2	21.28	lm2631	1.02	3.6		lg2	21.28	lm2631	0.82	2.9		lg2	21.28	lm2631	1.02	3.6
lg2	21.41	lm1425	0.35	1.2		lg2	21.41	lm1425	0.53	1.9		lg2	21.41	lm1425	0.49	1.8
lg2	21.46	lm2785	0.44	1.6		lg2	21.46	lm2785	0.61	2.2		lg2	21.46	lm2785	0.43	1.5
lg2	21.51	lm2784	0.44	1.6		lg2	21.51	lm2784	0.62	2.2		lg2	21.51	lm2784	0.44	1.6
lg2	22.51		1.42	4.9		lg2	22.51		0.98	3.5		lg2	22.51		1.15	4.1
lg2	22.96	lm1039	1.91	6.6		lg2	22.96	lm1039	1.64	5.7		lg2	22.96	lm1039	1.7	5.9
lg2	23.09	lm1040	1.91	6.6		lg2	23.09	lm1040	1.65	5.8		lg2	23.09	lm1040	1.71	6
lg2	23.12	np543	1.88	6.5		lg2	23.12	np543	1.61	5.6		lg2	23.12	np543	1.67	5.8
lg2	23.7	lm2839	0.96	3.4		lg2	23.7	lm2839	0.63	2.3		lg2	23.7	lm2839	0.81	2.9
lg2	24.35	lm1574	0.88	3.1		lg2	24.35	lm1574	0.61	2.2		lg2	24.35	lm1574	0.71	2.5
lg2	25.24	lm1618	0.98	3.4		lg2	25.24	lm1618	1.07	3.8		lg2	25.24	lm1618	0.76	2.7
lg2	25.71	np545	0.48	1.7		lg2	25.71	np545	0.61	2.2		lg2	25.71	np545	0.25	0.9
lg2	25.92	lm2132	0.32	1.1		lg2	25.92	lm2132	0.56	2		lg2	25.92	lm2132	0.19	0.7
lg2	26.21	lm2131	0.28	1		lg2	26.21	lm2131	0.59	2.1		lg2	26.21	lm2131	0.18	0.7
lg2	27.21	hk391	0.78	2.7		lg2	27.21	hk391	0.78	2.8		lg2	27.21	hk391	0.61	2.2
lg2	27.46	np1140	0.67	2.4		lg2	27.46	np1140	0.65	2.3		lg2	27.46	np1140	0.54	1.9
lg2	27.61	lm1575	0.61	2.2		lg2	27.61	lm1575	0.62	2.2		lg2	27.61	lm1575	0.52	1.9
lg2	27.91	lm2101	0.55	2		lg2	27.91	lm2101	0.62	2.2		lg2	27.91	lm2101	0.49	1.7
lg2	28.17	lm1576	0.85	3		lg2	28.17	lm1576	0.8	2.9		lg2	28.17	lm1576	0.68	2.4
lg2	28.35	lm1577	0.87	3.1		lg2	28.35	lm1577	0.82	2.9		lg2	28.35	lm1577	0.7	2.5
lg2	28.48	np1141	0.95	3.3		lg2	28.48	np1141	0.9	3.2		lg2	28.48	np1141	0.78	2.8
lg2	28.72	lm2103	0.98	3.4		lg2	28.72	lm2103	0.99	3.5		lg2	28.72	lm2103	0.88	3.1
lg2	28.78	np1142	1.25	4.4		lg2	28.78	np1142	1.02	3.6		lg2	28.78	np1142	0.97	3.4
lg2	28.97	lm2102	0.87	3.1		lg2	28.97	lm2102	0.68	2.4		lg2	28.97	lm2102	0.72	2.6
lg2	29.25	lm2795	0.83	2.9		lg2	29.25	lm2795	0.64	2.3		lg2	29.25	lm2795	0.57	2
lg2	29.32	lm2698	0.81	2.8		lg2	29.32	lm2698	0.64	2.3		lg2	29.32	lm2698	0.56	2
lg2	29.36	lm2793	0.82	2.9		lg2	29.36	lm2793	0.67	2.4		lg2	29.36	lm2793	0.57	2
lg2	29.36	lm468	0.8	2.8		lg2	29.36	lm468	0.64	2.3		lg2	29.36	lm468	0.56	2
lg2	29.36	lm2794	0.87	3.1		lg2	29.36	lm2794	0.59	2.1		lg2	29.36	lm2794	0.51	1.8
lg2	29.38	lm2104	0.71	2.5		lg2	29.38	lm2104	0.49	1.7		lg2	29.38	lm2104	0.46	1.6
lg2	30.11	hk393	0.7	2.5		lg2	30.11	hk393	0.48	1.7		lg2	30.11	hk393	0.46	1.6
lg2	30.12	hk392	0.7	2.5		lg2	30.12	hk392	0.48	1.7		lg2	30.12	hk392	0.46	1.6
lg2	31.12		0.74	2.6		lg2	31.12		0.6	2.1		lg2	31.12		0.45	1.6
lg2	32.12		0.78	2.8		lg2	32.12		0.74	2.6		lg2	32.12		0.47	1.7
lg2	32.63	np2050	0.87	3.1		lg2	32.63	np2050	0.89	3.1		lg2	32.63	np2050	0.53	1.9
lg2	33.63		0.85	3		lg2	33.63		0.88	3.1		lg2	33.63		0.54	1.9
lg2	34.63		0.83	2.9		lg2	34.63		0.87	3.1		lg2	34.63		0.54	1.9
lg2	35.63		0.8	2.8		lg2	35.63		0.83	3		lg2	35.63		0.54	1.9
lg2	36.63		0.77	2.7		lg2	36.63		0.79	2.8		lg2	36.63		0.53	1.9
lg2	37.37	lm3238	0.74	2.6		lg2	37.37	lm3238	0.75	2.7		lg2	37.37	lm3238	0.52	1.9
lg2	37.4	np298	0.73	2.6		lg2	37.4	np298	0.73	2.6		lg2	37.4	np298	0.49	1.7
lg2	38.37	lm2130	0.55	1.9		lg2	38.37	lm2130	0.37	1.3		lg2	38.37	lm2130	0.16	0.6
lg2	38.6	lm948	0.66	2.3		lg2	38.6	lm948	0.44	1.6		lg2	38.6	lm948	0.19	0.7
lg2	38.94	lm634	0.98	3.5		lg2	38.94	lm634	0.67	2.4		lg2	38.94	lm634	0.46	1.6
lg2	39.28	lm2133	0.82	2.9		lg2	39.28	lm2133	0.45	1.6		lg2	39.28	lm2133	0.36	1.3
lg2	39.93	lm480	0.55	2		lg2	39.93	lm480	0.09	0.3		lg2	39.93	lm480	0.15	0.5
lg2	39.94	lm479	0.64	2.3		lg2	39.94	lm479	0.1	0.4		lg2	39.94	lm479	0.2	0.7
lg2	40.02	np318	0.66	2.3		lg2	40.02	np318	0.12	0.4		lg2	40.02	np318	0.2	0.7
lg2	41.02		0.63	2.2		lg2	41.02		0.36	1.3		lg2	41.02		0.51	1.8
lg2	41.03	lm3113	0.62	2.2		lg2	41.03	lm3113	0.37	1.3		lg2	41.03	lm3113	0.51	1.8
lg2	41.26	hk383	0.5	1.8		lg2	41.26	hk383	0.48	1.7		lg2	41.26	hk383	0.47	1.7
lg2	41.65	np1549	0.47	1.7		lg2	41.65	np1549	0.24	0.8		lg2	41.65	np1549	0.06	0.2
lg2	41.77	lm2218	0.48	1.7		lg2	41.77	lm2218	0.21	0.8		lg2	41.77	lm2218	0.07	0.3
lg2	42.19	lm1964	0.78	2.8		lg2	42.19	lm1964	0.68	2.4		lg2	42.19	lm1964	0.16	0.6
lg2	42.41	lm2184	0.77	2.7		lg2	42.41	lm2184	0.51	1.8		lg2	42.41	lm2184	0.16	0.6
lg2	43.32	np1494	0.91	3.2		lg2	43.32	np1494	0.81	2.9		lg2	43.32	np1494	0.25	0.9
lg2	44.32		0.96	3.4		lg2	44.32		0.76	2.7		lg2	44.32		0.25	0.9
lg2	44.84	np1170	0.93	3.3		lg2	44.84	np1170	0.71	2.5		lg2	44.84	np1170	0.25	0.9
lg2	45.32	np2374	0.76	2.7		lg2	45.32	np2374	0.53	1.9		lg2	45.32	np2374	0.18	0.7
lg2	45.33	np317	0.78	2.7		lg2	45.33	np317	0.55	2		lg2	45.33	np317	0.18	0.6
lg2	46.33		0.88	3.1		lg2	46.33		0.7	2.5		lg2	46.33		0.19	0.7
lg2	46.78	np2311	0.91	3.2		lg2	46.78	np2311	0.75	2.7		lg2	46.78	np2311	0.19	0.7
lg2	47.78		0.96	3.4		lg2	47.78		0.79	2.8		lg2	47.78		0.2	0.7
lg2	47.92	np1495	1.13	4		lg2	47.92	np1495	1.14	4		lg2	47.92	np1495	0.36	1.3
lg2	48.92		1.05	3.7		lg2	48.92		0.97	3.4		lg2	48.92		0.27	1
lg2	49.4	np2280	0.83	2.9		lg2	49.4	np2280	0.97	3.4		lg2	49.4	np2280	0.23	0.8
lg2	49.87	np400	1.01	3.5		lg2	49.87	np400	1.2	4.2		lg2	49.87	np400	0.32	1.2
lg2	50.87		0.98	3.4		lg2	50.87		1.16	4.1		lg2	50.87		0.3	1.1
lg2	51.87		0.94	3.3		lg2	51.87		1.12	3.9		lg2	51.87		0.27	1
lg2	52.87		0.9	3.2		lg2	52.87		1.07	3.8		lg2	52.87		0.25	0.9
lg2	53.87		0.86	3		lg2	53.87		1.02	3.6		lg2	53.87		0.23	0.8
lg2	54.87		0.81	2.9		lg2	54.87		0.97	3.4		lg2	54.87		0.2	0.7
lg2	55.87		0.77	2.7		lg2	55.87		0.92	3.2		lg2	55.87		0.18	0.7
lg2	56.87		0.73	2.6		lg2	56.87		0.86	3.1		lg2	56.87		0.17	0.6
lg2	57.87		0.68	2.4		lg2	57.87		0.81	2.9		lg2	57.87		0.15	0.5
lg2	58.87		0.64	2.2		lg2	58.87		0.75	2.7		lg2	58.87		0.13	0.5
lg2	59.87		0.59	2.1		lg2	59.87		0.7	2.5		lg2	59.87		0.12	0.4
lg2	60.87		0.55	1.9		lg2	60.87		0.64	2.3		lg2	60.87		0.11	0.4
lg2	61.87		0.51	1.8		lg2	61.87		0.59	2.1		lg2	61.87		0.1	0.4
lg2	62.87		0.46	1.6		lg2	62.87		0.54	1.9		lg2	62.87		0.1	0.4
lg2	63.87		0.43	1.5		lg2	63.87		0.49	1.8		lg2	63.87		0.1	0.3
lg2	64.87		0.39	1.4		lg2	64.87		0.45	1.6		lg2	64.87		0.09	0.3
lg2	65.87		0.36	1.3		lg2	65.87		0.4	1.4		lg2	65.87		0.1	0.3
lg2	66.87		0.32	1.2		lg2	66.87		0.37	1.3		lg2	66.87		0.1	0.4
lg2	67.87		0.3	1.1		lg2	67.87		0.33	1.2		lg2	67.87		0.1	0.4
lg2	68.87		0.27	1		lg2	68.87		0.3	1.1		lg2	68.87		0.11	0.4
lg2	69.21	hk164	0.22	0.8		lg2	69.21	hk164	0.22	0.8		lg2	69.21	hk164	0.08	0.3
lg2	69.36	lm2019	0.23	0.8		lg2	69.36	lm2019	0.22	0.8		lg2	69.36	lm2019	0.07	0.3
lg2	69.62	lm3324	0.27	0.9		lg2	69.62	lm3324	0.3	1.1		lg2	69.62	lm3324	0.13	0.5
lg2	69.71	lm636	0.23	0.8		lg2	69.71	lm636	0.27	1		lg2	69.71	lm636	0.13	0.5
lg2	69.72	lm2018	0.24	0.8		lg2	69.72	lm2018	0.26	0.9		lg2	69.72	lm2018	0.13	0.5
lg2	69.79	lm635	0.25	0.9		lg2	69.79	lm635	0.27	1		lg2	69.79	lm635	0.13	0.5
lg2	70.04	lm2543	0.28	1		lg2	70.04	lm2543	0.29	1		lg2	70.04	lm2543	0.08	0.3
lg2	70.07	lm2817	0.28	1		lg2	70.07	lm2817	0.28	1		lg2	70.07	lm2817	0.07	0.3
lg2	70.08	lm2818	0.28	1		lg2	70.08	lm2818	0.28	1		lg2	70.08	lm2818	0.08	0.3
lg2	70.1	hk506	0.28	1		lg2	70.1	hk506	0.28	1		lg2	70.1	hk506	0.08	0.3
lg2	71.1		0.26	0.9		lg2	71.1		0.32	1.2		lg2	71.1		0.09	0.3
lg2	71.54	np121	0.24	0.9		lg2	71.54	np121	0.34	1.2		lg2	71.54	np121	0.1	0.3
lg2	72.54		0.41	1.5		lg2	72.54		0.57	2		lg2	72.54		0.28	1
lg2	73.54		0.66	2.3		lg2	73.54		0.84	3		lg2	73.54		0.61	2.2
lg2	73.79	np2438	0.72	2.5		lg2	73.79	np2438	0.92	3.2		lg2	73.79	np2438	0.65	2.3
lg2	74.79		0.74	2.6		lg2	74.79		0.96	3.4		lg2	74.79		0.73	2.6
lg2	75.16	np1133	0.74	2.6		lg2	75.16	np1133	0.97	3.4		lg2	75.16	np1133	0.78	2.8
lg2	75.19	np1818	0.74	2.6		lg2	75.19	np1818	0.97	3.4		lg2	75.19	np1818	0.78	2.8
lg2	75.24	np1132	0.74	2.6		lg2	75.24	np1132	0.97	3.4		lg2	75.24	np1132	0.78	2.8
lg2	75.26	np1130	0.7	2.5		lg2	75.26	np1130	0.93	3.3		lg2	75.26	np1130	0.76	2.7
lg2	75.26	np1131	0.7	2.5		lg2	75.26	np1131	0.93	3.3		lg2	75.26	np1131	0.76	2.7
lg2	75.28	np1817	0.74	2.6		lg2	75.28	np1817	0.97	3.4		lg2	75.28	np1817	0.78	2.8
lg2	76.19	lm3112	0.9	3.2		lg2	76.19	lm3112	1.04	3.7		lg2	76.19	lm3112	0.95	3.4
lg2	76.28	lm3030	0.85	3		lg2	76.28	lm3030	1.04	3.7		lg2	76.28	lm3030	0.94	3.3
lg2	76.33	lm3032	0.82	2.9		lg2	76.33	lm3032	1.03	3.7		lg2	76.33	lm3032	0.94	3.3
lg2	76.38	hk384	0.78	2.7		lg2	76.38	hk384	1.03	3.6		lg2	76.38	hk384	0.93	3.3
lg2	76.39	lm3031	0.78	2.7		lg2	76.39	lm3031	1.04	3.7		lg2	76.39	lm3031	0.93	3.3
lg2	76.84	hk18	0.78	2.8		lg2	76.84	hk18	1.27	4.5		lg2	76.84	hk18	1.01	3.6
lg2	76.84	hk19	0.78	2.8		lg2	76.84	hk19	1.27	4.5		lg2	76.84	hk19	1.01	3.6
lg2	77.06	hk830	0.75	2.6		lg2	77.06	hk830	1.27	4.5		lg2	77.06	hk830	0.88	3.1
lg2	77.29	np2314	0.77	2.7		lg2	77.29	np2314	1.3	4.6		lg2	77.29	np2314	0.91	3.2
lg2	78.29		0.9	3.2		lg2	78.29		1.28	4.5		lg2	78.29		0.96	3.4
lg2	78.94	np2313	1.08	3.8		lg2	78.94	np2313	1.38	4.8		lg2	78.94	np2313	1.06	3.7
lg2	79.94		1.2	4.2		lg2	79.94		1.03	3.6		lg2	79.94		1.09	3.8
lg2	80.94		1.22	4.3		lg2	80.94		0.71	2.5		lg2	80.94		1.05	3.7
lg2	81.45	np1367	1.17	4.1		lg2	81.45	np1367	0.59	2.1		lg2	81.45	np1367	1.01	3.6
lg2	82.45		1.64	5.7		lg2	82.45		0.71	2.5		lg2	82.45		1.59	5.6
lg2	82.65	np1561	1.72	6		lg2	82.65	np1561	0.73	2.6		lg2	82.65	np1561	1.71	6
lg2	82.66	np1560	1.93	6.6		lg2	82.66	np1560	0.7	2.5		lg2	82.66	np1560	1.78	6.2
lg2	82.66	np1565	1.7	5.9		lg2	82.66	np1565	0.56	2		lg2	82.66	np1565	1.64	5.7
lg2	82.71	np1562	1.63	5.7		lg2	82.71	np1562	0.52	1.8		lg2	82.71	np1562	1.52	5.3
lg2	82.78	np1558	1.82	6.3		lg2	82.78	np1558	0.58	2.1		lg2	82.78	np1558	1.68	5.9
lg2	82.88	np1557	1.89	6.5		lg2	82.88	np1557	0.94	3.3		lg2	82.88	np1557	1.74	6.1
lg2	82.88	np1559	1.89	6.5		lg2	82.88	np1559	0.94	3.3		lg2	82.88	np1559	1.74	6.1
lg2	83.77	np1563	1.37	4.8		lg2	83.77	np1563	1.16	4.1		lg2	83.77	np1563	1.19	4.2
lg2	83.77	np1564	1.37	4.8		lg2	83.77	np1564	1.16	4.1		lg2	83.77	np1564	1.19	4.2
lg2	84.52	hk342	1.37	4.8		lg2	84.52	hk342	1.13	4		lg2	84.52	hk342	1.15	4
lg2	84.52	hk343	1.34	4.7		lg2	84.52	hk343	1.13	4		lg2	84.52	hk343	1.17	4.1
lg2	84.52	hk344	1.34	4.7		lg2	84.52	hk344	1.13	4		lg2	84.52	hk344	1.17	4.1
lg2	84.53	np1368	1.42	5		lg2	84.53	np1368	0.62	2.2		lg2	84.53	np1368	1.1	3.9
lg2	84.75	np301	1.39	4.8		lg2	84.75	np301	0.61	2.2		lg2	84.75	np301	1.08	3.8
lg2	85.46	np2213	1.15	4		lg2	85.46	np2213	0.52	1.9		lg2	85.46	np2213	0.95	3.4
lg2	85.6	np2212	1.13	3.9		lg2	85.6	np2212	0.51	1.8		lg2	85.6	np2212	0.94	3.3
lg2	86.08	np2211	1.05	3.7		lg2	86.08	np2211	0.46	1.6		lg2	86.08	np2211	0.88	3.1
lg2	86.72	np313	1.13	4		lg2	86.72	np313	0.45	1.6		lg2	86.72	np313	0.76	2.7
lg2	86.85	lm2423	1.06	3.7		lg2	86.85	lm2423	0.44	1.6		lg2	86.85	lm2423	0.73	2.6
lg2	86.89	lm3411	1.04	3.6		lg2	86.89	lm3411	0.44	1.6		lg2	86.89	lm3411	0.73	2.6
lg2	87.05	lm2424	0.96	3.4		lg2	87.05	lm2424	0.45	1.6		lg2	87.05	lm2424	0.72	2.6
lg2	87.06	lm3248	0.95	3.3		lg2	87.06	lm3248	0.45	1.6		lg2	87.06	lm3248	0.72	2.6
lg2	87.29	lm220	1	3.5		lg2	87.29	lm220	0.45	1.6		lg2	87.29	lm220	0.78	2.8
lg2	87.5	np2095	0.91	3.2		lg2	87.5	np2095	0.5	1.8		lg2	87.5	np2095	0.8	2.8
lg2	88.5		0.99	3.5		lg2	88.5		0.7	2.5		lg2	88.5		0.83	2.9
lg2	89.3	np302	0.92	3.2		lg2	89.3	np302	0.95	3.3		lg2	89.3	np302	0.72	2.6
lg2	90.16	hk701	0.95	3.3		lg2	90.16	hk701	1.1	3.9		lg2	90.16	hk701	0.37	1.3
lg2	90.16	hk702	0.95	3.3		lg2	90.16	hk702	1.1	3.9		lg2	90.16	hk702	0.36	1.3
lg2	90.69	np1369	1.07	3.8		lg2	90.69	np1369	1.27	4.5		lg2	90.69	np1369	0.73	2.6
lg2	91.24	hk689	0.35	1.2		lg2	91.24	hk689	0.7	2.5		lg2	91.24	hk689	0.14	0.5
lg2	91.59	lm2501	0.58	2		lg2	91.59	lm2501	0.72	2.6		lg2	91.59	lm2501	0.52	1.9
lg2	91.8	np303	0.71	2.5		lg2	91.8	np303	0.44	1.6		lg2	91.8	np303	0.65	2.3
lg2	91.95	lm114	0.78	2.7		lg2	91.95	lm114	0.4	1.4		lg2	91.95	lm114	0.75	2.7
lg2	92.07	lm3249	1.04	3.7		lg2	92.07	lm3249	0.79	2.8		lg2	92.07	lm3249	0.98	3.5
lg2	92.41	hk20	1.02	3.6		lg2	92.41	hk20	1.38	4.8		lg2	92.41	hk20	0.95	3.4
lg2	92.86	lm496	0.96	3.4		lg2	92.86	lm496	1.31	4.6		lg2	92.86	lm496	0.68	2.4
lg2	93.2	lm2198	0.77	2.7		lg2	93.2	lm2198	0.77	2.7		lg2	93.2	lm2198	0.35	1.3
lg2	93.34	lm2910	0.85	3		lg2	93.34	lm2910	0.94	3.3		lg2	93.34	lm2910	0.36	1.3
lg2	93.51	np1008	0.54	1.9		lg2	93.51	np1008	0.48	1.7		lg2	93.51	np1008	0.13	0.5
lg2	93.52	np1007	0.53	1.9		lg2	93.52	np1007	0.46	1.6		lg2	93.52	np1007	0.13	0.5
lg2	93.53	lm2193	0.52	1.8		lg2	93.53	lm2193	0.44	1.6		lg2	93.53	lm2193	0.12	0.4
lg2	93.54	lm2192	0.52	1.8		lg2	93.54	lm2192	0.43	1.5		lg2	93.54	lm2192	0.12	0.4
lg2	93.73	lm1929	0.73	2.6		lg2	93.73	lm1929	0.63	2.2		lg2	93.73	lm1929	0.24	0.8
lg2	93.82	lm3424	0.55	2		lg2	93.82	lm3424	0.44	1.6		lg2	93.82	lm3424	0.12	0.4
lg2	93.86	lm2190	0.45	1.6		lg2	93.86	lm2190	0.35	1.3		lg2	93.86	lm2190	0.07	0.2
lg2	93.89	lm2191	0.7	2.5		lg2	93.89	lm2191	0.22	0.8		lg2	93.89	lm2191	0.12	0.4
lg2	93.93	lm2195	0.14	0.5		lg2	93.93	lm2195	0.6	2.1		lg2	93.93	lm2195	0.05	0.2
lg2	94.12	lm2197	0.21	0.8		lg2	94.12	lm2197	0.21	0.8		lg2	94.12	lm2197	0.02	0.1
lg2	94.32	lm2196	0.21	0.7		lg2	94.32	lm2196	0.21	0.8		lg2	94.32	lm2196	0.02	0.1
lg2	94.4	lm2909	0.59	2.1		lg2	94.4	lm2909	0.84	3		lg2	94.4	lm2909	0.16	0.6
lg2	94.71	lm504	0.43	1.5		lg2	94.71	lm504	0.19	0.7		lg2	94.71	lm504	0.19	0.7
lg2	94.82	lm503	0.37	1.3		lg2	94.82	lm503	0.19	0.7		lg2	94.82	lm503	0.21	0.8
lg2	95.1	lm2897	0.22	0.8		lg2	95.1	lm2897	0.67	2.4		lg2	95.1	lm2897	0.14	0.5
lg2	95.19	np1009	0.18	0.6		lg2	95.19	np1009	0.62	2.2		lg2	95.19	np1009	0.14	0.5
lg2	95.37	lm1927	0.17	0.6		lg2	95.37	lm1927	0.45	1.6		lg2	95.37	lm1927	0.13	0.5
lg2	95.72	lm2234	0.24	0.8		lg2	95.72	lm2234	0.54	1.9		lg2	95.72	lm2234	0.2	0.7
lg2	96.03	lm2233	0.23	0.8		lg2	96.03	lm2233	0.45	1.6		lg2	96.03	lm2233	0.14	0.5
lg2	96.3	lm3151	0.43	1.5		lg2	96.3	lm3151	0.82	2.9		lg2	96.3	lm3151	0.13	0.5
lg2	96.34	lm3150	0.52	1.8		lg2	96.34	lm3150	0.76	2.7		lg2	96.34	lm3150	0.14	0.5
lg2	96.38	lm3152	0.63	2.2		lg2	96.38	lm3152	0.79	2.8		lg2	96.38	lm3152	0.32	1.2
lg2	97.24	lm1928	0.67	2.4		lg2	97.24	lm1928	0.41	1.5		lg2	97.24	lm1928	0.39	1.4
lg2	97.93	lm1424	0.4	1.4		lg2	97.93	lm1424	0.95	3.4		lg2	97.93	lm1424	0.27	1
lg2	98.58	np1556	0.59	2.1		lg2	98.58	np1556	1.18	4.2		lg2	98.58	np1556	0.53	1.9
lg2	98.68	lm2513	0.66	2.3		lg2	98.68	lm2513	1.2	4.2		lg2	98.68	lm2513	0.58	2.1
lg2	98.97	lm2512	0.73	2.6		lg2	98.97	lm2512	1.16	4.1		lg2	98.97	lm2512	0.52	1.8
lg2	99.97		0.76	2.7		lg2	99.97		0.97	3.4		lg2	99.97		0.28	1
lg2	100.97		0.51	1.8		lg2	100.97		0.9	3.2		lg2	100.97		0.1	0.3
lg2	101.29	np435	0.43	1.5		lg2	101.29	np435	0.91	3.2		lg2	101.29	np435	0.07	0.3
lg2	102.29		0.6	2.1		lg2	102.29		0.92	3.2		lg2	102.29		0.13	0.5
lg2	103.29		0.72	2.5		lg2	103.29		0.87	3.1		lg2	103.29		0.19	0.7
lg2	104.29		0.73	2.6		lg2	104.29		0.78	2.8		lg2	104.29		0.24	0.9
lg2	104.58	np1724	0.71	2.5		lg2	104.58	np1724	0.75	2.7		lg2	104.58	np1724	0.25	0.9
lg2	104.89	np1723	0.68	2.4		lg2	104.89	np1723	0.71	2.5		lg2	104.89	np1723	0.24	0.8
lg2	105.83	np56	0.71	2.5		lg2	105.83	np56	0.63	2.2		lg2	105.83	np56	0.19	0.7
lg2	106.36	lm74	0.67	2.4		lg2	106.36	lm74	0.61	2.2		lg2	106.36	lm74	0.18	0.6
lg2	106.47	lm75	0.67	2.4		lg2	106.47	lm75	0.61	2.2		lg2	106.47	lm75	0.17	0.6
lg2	106.78	lm76	0.64	2.3		lg2	106.78	lm76	0.61	2.2		lg2	106.78	lm76	0.16	0.6
lg2	106.82	lm73	0.64	2.3		lg2	106.82	lm73	0.61	2.2		lg2	106.82	lm73	0.16	0.6
lg2	107.82		0.87	3		lg2	107.82		0.62	2.2		lg2	107.82		0.25	0.9
lg2	107.84	np1405	0.87	3.1		lg2	107.84	np1405	0.62	2.2		lg2	107.84	np1405	0.25	0.9
lg2	108.22	lm1339	0.95	3.3		lg2	108.22	lm1339	0.61	2.2		lg2	108.22	lm1339	0.29	1
lg2	108.23	lm1338	0.95	3.3		lg2	108.23	lm1338	0.61	2.2		lg2	108.23	lm1338	0.29	1
lg2	108.29	lm1337	0.95	3.4		lg2	108.29	lm1337	0.61	2.2		lg2	108.29	lm1337	0.29	1
lg2	109.29		0.65	2.3		lg2	109.29		0.75	2.7		lg2	109.29		0.17	0.6
lg2	109.49	np2370	0.58	2		lg2	109.49	np2370	0.77	2.7		lg2	109.49	np2370	0.15	0.5
lg2	109.76	lm3318	0.49	1.7		lg2	109.76	lm3318	0.78	2.8		lg2	109.76	lm3318	0.14	0.5
lg2	110.27	hk795	0.46	1.6		lg2	110.27	hk795	0.83	3		lg2	110.27	hk795	0.12	0.4
lg2	110.32	hk796	0.46	1.6		lg2	110.32	hk796	0.83	3		lg2	110.32	hk796	0.12	0.4
lg2	110.65	np2489	0.34	1.2		lg2	110.65	np2489	0.97	3.4		lg2	110.65	np2489	0.12	0.4
lg2	110.83	np2490	0.32	1.1		lg2	110.83	np2490	0.98	3.5		lg2	110.83	np2490	0.12	0.4
lg2	110.94	np2491	0.31	1.1		lg2	110.94	np2491	1.02	3.6		lg2	110.94	np2491	0.13	0.5
lg2	111.94		0.32	1.1		lg2	111.94		1.14	4		lg2	111.94		0.16	0.6
lg2	112.94		0.33	1.2		lg2	112.94		1.27	4.5		lg2	112.94		0.2	0.7
lg2	113.94		0.34	1.2		lg2	113.94		1.41	5		lg2	113.94		0.25	0.9
lg2	114.94		0.34	1.2		lg2	114.94		1.56	5.5		lg2	114.94		0.3	1.1
lg2	115.94		0.35	1.2		lg2	115.94		1.7	5.9		lg2	115.94		0.36	1.3
lg2	116.94		0.35	1.2		lg2	116.94		1.84	6.4		lg2	116.94		0.43	1.5
lg2	117.94		0.36	1.3		lg2	117.94		1.95	6.8		lg2	117.94		0.5	1.8
lg2	118.94		0.36	1.3		lg2	118.94		2.04	7.1		lg2	118.94		0.56	2
lg2	119.94		0.37	1.3		lg2	119.94		2.1	7.3		lg2	119.94		0.62	2.2
lg2	120.3	lm3461	0.38	1.3		lg2	120.3	lm3461	2.12	7.3		lg2	120.3	lm3461	0.65	2.3
lg2	121.3		0.3	1.1		lg2	121.3		1.92	6.7		lg2	121.3		0.52	1.8
lg2	122.11	np941	0.26	0.9		lg2	122.11	np941	1.67	5.8		lg2	122.11	np941	0.42	1.5
lg2	122.17	lm993	0.26	0.9		lg2	122.17	lm993	1.64	5.7		lg2	122.17	lm993	0.41	1.5
lg2	123.17		0.17	0.6		lg2	123.17		1.3	4.6		lg2	123.17		0.29	1.1
lg2	124.09	np984	0.1	0.3		lg2	124.09	np984	0.91	3.2		lg2	124.09	np984	0.18	0.6
lg2	125.09		0.1	0.4		lg2	125.09		1.48	5.2		lg2	125.09		0.11	0.4
lg2	125.38	np682	0.09	0.3		lg2	125.38	np682	1.2	4.2		lg2	125.38	np682	0.04	0.1
lg2	126.38		0.11	0.4		lg2	126.38		1.51	5.3		lg2	126.38		0.08	0.3
lg2	127.38		0.13	0.4		lg2	127.38		1.39	4.9		lg2	127.38		0.1	0.4
lg2	127.88	hk513	0.13	0.5		lg2	127.88	hk513	1.32	4.6		lg2	127.88	hk513	0.1	0.4
lg2	128.88		0.19	0.7		lg2	128.88		1.5	5.2		lg2	128.88		0.08	0.3
lg2	129.15	hk831	0.2	0.7		lg2	129.15	hk831	1.53	5.3		lg2	129.15	hk831	0.08	0.3
lg2	129.17	np1451	0.08	0.3		lg2	129.17	np1451	1.38	4.8		lg2	129.17	np1451	0.06	0.2
lg2	129.49	hk832	0.18	0.7		lg2	129.49	hk832	1.48	5.2		lg2	129.49	hk832	0.08	0.3
lg2	129.52	np2074	0.06	0.2		lg2	129.52	np2074	1.39	4.9		lg2	129.52	np2074	0.06	0.2
lg2	130.04	lm1881	0.07	0.3		lg2	130.04	lm1881	1.3	4.6		lg2	130.04	lm1881	0.13	0.5
lg2	130.34	lm2663	0.13	0.4		lg2	130.34	lm2663	1.32	4.6		lg2	130.34	lm2663	0.05	0.2
lg2	130.57	hk366	0.09	0.3		lg2	130.57	hk366	1.31	4.6		lg2	130.57	hk366	0.1	0.3
lg2	131.57		0.43	1.5		lg2	131.57		1.56	5.5		lg2	131.57		0.22	0.8
lg2	131.82	np2097	0.54	1.9		lg2	131.82	np2097	1.61	5.6		lg2	131.82	np2097	0.27	1
lg2	131.82	np2098	0.54	1.9		lg2	131.82	np2098	1.61	5.6		lg2	131.82	np2098	0.27	1
lg2	132.35	lm1341	0.43	1.5		lg2	132.35	lm1341	1.52	5.3		lg2	132.35	lm1341	0.2	0.7
lg2	132.41	lm1340	0.41	1.5		lg2	132.41	lm1340	1.51	5.3		lg2	132.41	lm1340	0.19	0.7
lg2	132.63	hk699	0.22	0.8		lg2	132.63	hk699	1.53	5.4		lg2	132.63	hk699	0.19	0.7
lg2	133	np2096	0.25	0.9		lg2	133	np2096	1.48	5.2		lg2	133	np2096	0.15	0.6
lg2	133.02	hk555	0.25	0.9		lg2	133.02	hk555	1.47	5.2		lg2	133.02	hk555	0.15	0.6
lg2	133.1	hk633	0.17	0.6		lg2	133.1	hk633	1.38	4.9		lg2	133.1	hk633	0.12	0.4
lg2	133.28	hk512	0.14	0.5		lg2	133.28	hk512	1.5	5.3		lg2	133.28	hk512	0.14	0.5
lg2	133.49	lm3413	0.22	0.8		lg2	133.49	lm3413	1.52	5.3		lg2	133.49	lm3413	0.09	0.3
lg2	133.65	hk379	0.25	0.9		lg2	133.65	hk379	1.5	5.2		lg2	133.65	hk379	0.11	0.4
lg2	133.85	lm1404	0.19	0.7		lg2	133.85	lm1404	1.47	5.2		lg2	133.85	lm1404	0.11	0.4
lg2	134.2	lm3412	0.27	1		lg2	134.2	lm3412	1.53	5.4		lg2	134.2	lm3412	0.11	0.4
lg2	134.23	lm3414	0.27	1		lg2	134.23	lm3414	1.52	5.3		lg2	134.23	lm3414	0.11	0.4
lg2	134.38	lm2370	0.27	1		lg2	134.38	lm2370	1.52	5.3		lg2	134.38	lm2370	0.11	0.4
lg2	134.54	lm3140	0.22	0.8		lg2	134.54	lm3140	1.03	3.6		lg2	134.54	lm3140	0.07	0.3
lg2	134.57	lm2305	0.09	0.3		lg2	134.57	lm2305	0.58	2.1		lg2	134.57	lm2305	0.18	0.7
lg2	134.91	lm2054	0.15	0.5		lg2	134.91	lm2054	1.33	4.7		lg2	134.91	lm2054	0.09	0.3
lg2	135.02	lm3137	0.27	1		lg2	135.02	lm3137	1.6	5.6		lg2	135.02	lm3137	0.17	0.6
lg2	135.05	lm3139	0.27	1		lg2	135.05	lm3139	1.61	5.6		lg2	135.05	lm3139	0.17	0.6
lg2	135.07	lm3138	0.27	1		lg2	135.07	lm3138	1.61	5.6		lg2	135.07	lm3138	0.17	0.6
lg2	135.09	lm3136	0.27	1		lg2	135.09	lm3136	1.61	5.6		lg2	135.09	lm3136	0.17	0.6
lg2	135.12	lm2573	0.27	1		lg2	135.12	lm2573	1.61	5.6		lg2	135.12	lm2573	0.17	0.6
lg2	135.14	hk337	0.27	1		lg2	135.14	hk337	1.61	5.6		lg2	135.14	hk337	0.17	0.6
lg2	135.43	lm1461	0.22	0.8		lg2	135.43	lm1461	1.57	5.5		lg2	135.43	lm1461	0.18	0.6
lg2	135.45	np935	0.23	0.8		lg2	135.45	np935	1.57	5.5		lg2	135.45	np935	0.18	0.7
lg2	135.47	np934	0.25	0.9		lg2	135.47	np934	1.57	5.5		lg2	135.47	np934	0.19	0.7
lg2	135.47	np936	0.25	0.9		lg2	135.47	np936	1.57	5.5		lg2	135.47	np936	0.19	0.7
lg2	135.48	np1647	0.26	0.9		lg2	135.48	np1647	1.57	5.5		lg2	135.48	np1647	0.19	0.7
lg2	135.53	lm1330	0.31	1.1		lg2	135.53	lm1330	1.58	5.5		lg2	135.53	lm1330	0.21	0.8
lg2	135.8	hk338	0.27	0.9		lg2	135.8	hk338	1.61	5.6		lg2	135.8	hk338	0.24	0.9
lg2	136.16	hk356	0.12	0.4		lg2	136.16	hk356	1.68	5.9		lg2	136.16	hk356	0.34	1.2
lg2	136.71	lm2304	0.21	0.7		lg2	136.71	lm2304	1.91	6.6		lg2	136.71	lm2304	0.29	1
lg2	136.81	lm2303	0.24	0.8		lg2	136.81	lm2303	1.71	6		lg2	136.81	lm2303	0.29	1
lg2	137.81		0.14	0.5		lg2	137.81		1.74	6.1		lg2	137.81		0.35	1.2
lg2	138.14	lm568	0.18	0.6		lg2	138.14	lm568	1.72	6		lg2	138.14	lm568	0.35	1.3
lg2	138.75	lm570	0.23	0.8		lg2	138.75	lm570	1.34	4.7		lg2	138.75	lm570	0.28	1
lg2	138.93	lm887	0.23	0.8		lg2	138.93	lm887	1.29	4.5		lg2	138.93	lm887	0.28	1
lg2	138.93	lm571	0.23	0.8		lg2	138.93	lm571	1.22	4.3		lg2	138.93	lm571	0.25	0.9
lg2	138.96	lm573	0.23	0.8		lg2	138.96	lm573	1.22	4.3		lg2	138.96	lm573	0.26	0.9
lg2	138.96	lm569	0.23	0.8		lg2	138.96	lm569	1.23	4.3		lg2	138.96	lm569	0.26	0.9
lg2	139.11	lm886	0.24	0.8		lg2	139.11	lm886	1.24	4.4		lg2	139.11	lm886	0.27	1
lg2	139.18	hk218	0.24	0.8		lg2	139.18	hk218	1.24	4.4		lg2	139.18	hk218	0.27	1
lg2	139.98	np353	0.29	1		lg2	139.98	np353	1.36	4.8		lg2	139.98	np353	0.34	1.2
lg2	140.35	np350	0.32	1.1		lg2	140.35	np350	1.41	4.9		lg2	140.35	np350	0.37	1.3
lg2	140.37	np354	0.32	1.1		lg2	140.37	np354	1.41	4.9		lg2	140.37	np354	0.37	1.3
lg2	140.39	np351	0.32	1.2		lg2	140.39	np351	1.41	4.9		lg2	140.39	np351	0.37	1.3
lg2	140.42	np609	0.33	1.2		lg2	140.42	np609	1.41	5		lg2	140.42	np609	0.38	1.3
lg2	140.52	lm69	0.33	1.2		lg2	140.52	lm69	1.42	5		lg2	140.52	lm69	0.38	1.4
lg2	140.66	np608	0.32	1.1		lg2	140.66	np608	1.4	4.9		lg2	140.66	np608	0.37	1.3
lg2	141.02	np352	0.28	1		lg2	141.02	np352	1.34	4.7		lg2	141.02	np352	0.33	1.2
lg2	141.37	hk217	0.29	1		lg2	141.37	hk217	1.35	4.7		lg2	141.37	hk217	0.32	1.2
lg2	142.37		0.26	0.9		lg2	142.37		1.3	4.6		lg2	142.37		0.27	1
lg2	143.37		0.22	0.8		lg2	143.37		1.23	4.3		lg2	143.37		0.23	0.8
lg2	144.37		0.19	0.7		lg2	144.37		1.14	4		lg2	144.37		0.18	0.7
lg2	145.37		0.17	0.6		lg2	145.37		1.05	3.7		lg2	145.37		0.15	0.5
lg2	146.37		0.16	0.6		lg2	146.37		0.96	3.4		lg2	146.37		0.12	0.4
lg2	147.37		0.16	0.6		lg2	147.37		0.87	3.1		lg2	147.37		0.11	0.4
lg2	147.63	np207	0.13	0.5		lg2	147.63	np207	0.81	2.9		lg2	147.63	np207	0.1	0.4
lg2	148.63		0.14	0.5		lg2	148.63		0.99	3.5		lg2	148.63		0.09	0.3
lg2	149.63		0.18	0.6		lg2	149.63		1.18	4.2		lg2	149.63		0.1	0.4
lg2	150.63		0.23	0.8		lg2	150.63		1.36	4.8		lg2	150.63		0.12	0.4
lg2	151.63		0.29	1		lg2	151.63		1.51	5.3		lg2	151.63		0.16	0.6
lg2	152.63		0.36	1.3		lg2	152.63		1.6	5.6		lg2	152.63		0.21	0.7
lg2	153.63		0.43	1.5		lg2	153.63		1.65	5.8		lg2	153.63		0.26	0.9
lg2	153.81	np2327	0.43	1.5		lg2	153.81	np2327	1.63	5.7		lg2	153.81	np2327	0.26	0.9
lg2	154.81		0.65	2.3		lg2	154.81		1.86	6.5		lg2	154.81		0.39	1.4
lg2	155.81		0.92	3.2		lg2	155.81		2.03	7.1		lg2	155.81		0.57	2
lg2	156.81		1.19	4.1		lg2	156.81		2.12	7.3		lg2	156.81		0.79	2.8
lg2	157.58	np1571	1.38	4.8		lg2	157.58	np1571	2.13	7.4		lg2	157.58	np1571	0.97	3.4
lg2	157.64	np1572	1.37	4.8		lg2	157.64	np1572	2.13	7.4		lg2	157.64	np1572	0.95	3.4
lg2	158.64		1.27	4.4		lg2	158.64		2.24	7.7		lg2	158.64		0.73	2.6
lg2	158.81	np52	1.24	4.3		lg2	158.81	np52	2.23	7.7		lg2	158.81	np52	0.68	2.4
lg2	159.81		1.21	4.2		lg2	159.81		2.14	7.4		lg2	159.81		0.57	2
lg2	160.12	np53	1.19	4.2		lg2	160.12	np53	2.1	7.3		lg2	160.12	np53	0.53	1.9
lg2	161.12		1	3.5		lg2	161.12		2.12	7.3		lg2	161.12		0.61	2.2
lg2	161.2	lm2062	0.98	3.5		lg2	161.2	lm2062	2.1	7.3		lg2	161.2	lm2062	0.62	2.2
lg2	162.2		0.74	2.6		lg2	162.2		2.15	7.5		lg2	162.2		0.78	2.8
lg2	162.26	np1249	0.72	2.5		lg2	162.26	np1249	2.15	7.4		lg2	162.26	np1249	0.79	2.8
lg2	163.26		0.93	3.3		lg2	163.26		2.14	7.4		lg2	163.26		1.07	3.8
lg2	163.74	lm994	0.92	3.2		lg2	163.74	lm994	2.02	7		lg2	163.74	lm994	1.13	4
lg2	164.74		1.71	5.9		lg2	164.74		2.37	8.2		lg2	164.74		1.53	5.3
lg2	165.28	hk587	2.16	7.4		lg2	165.28	hk587	2.28	7.9		lg2	165.28	hk587	1.82	6.3
lg2	166.28		2.63	9		lg2	166.28		2.68	9.2		lg2	166.28		2.11	7.3
lg2	166.42	lm2229	2.66	9.1		lg2	166.42	lm2229	2.7	9.3		lg2	166.42	lm2229	2.14	7.4
lg2	166.83	lm2228	2.66	9.1		lg2	166.83	lm2228	2.7	9.3		lg2	166.83	lm2228	2.13	7.4
lg2	167.2	lm1707	2.13	7.3		lg2	167.2	lm1707	2.18	7.5		lg2	167.2	lm1707	1.79	6.2
lg2	167.91	lm3407	2.57	8.8		lg2	167.91	lm3407	2.22	7.7		lg2	167.91	lm3407	2.15	7.5
lg2	168.21	lm2225	1.84	6.4		lg2	168.21	lm2225	2.34	8.1		lg2	168.21	lm2225	1.42	5
lg2	168.33	lm2227	2.13	7.3		lg2	168.33	lm2227	2.15	7.4		lg2	168.33	lm2227	2.29	7.9
lg2	168.52	lm1739	1.38	4.8		lg2	168.52	lm1739	1.93	6.7		lg2	168.52	lm1739	1.18	4.2
lg2	168.58	lm2226	2.08	7.2		lg2	168.58	lm2226	2.48	8.5		lg2	168.58	lm2226	1.65	5.8
lg2	169.04	lm1708	1.98	6.8		lg2	169.04	lm1708	2.36	8.1		lg2	169.04	lm1708	1.59	5.6
lg2	169.14	lm3122	1.95	6.7		lg2	169.14	lm3122	2.27	7.8		lg2	169.14	lm3122	1.54	5.4
lg2	169.42	lm2419	2.02	6.9		lg2	169.42	lm2419	2.16	7.5		lg2	169.42	lm2419	1.66	5.8
lg2	169.54	lm1736	2.02	7		lg2	169.54	lm1736	2.15	7.4		lg2	169.54	lm1736	1.67	5.8
lg2	169.6	lm3121	2.02	7		lg2	169.6	lm3121	2.15	7.4		lg2	169.6	lm3121	1.67	5.8
lg2	169.62	hk586	2.05	7		lg2	169.62	hk586	2.25	7.8		lg2	169.62	hk586	1.69	5.9
lg2	169.79	lm2420	1.99	6.9		lg2	169.79	lm2420	2.1	7.3		lg2	169.79	lm2420	1.7	5.9
lg2	169.8	lm2421	1.99	6.8		lg2	169.8	lm2421	2.09	7.2		lg2	169.8	lm2421	1.69	5.9
lg2	170.27	lm1737	2.02	7		lg2	170.27	lm1737	2.09	7.3		lg2	170.27	lm1737	1.73	6
lg2	170.61	hk450	1.92	6.6		lg2	170.61	hk450	2.1	7.3		lg2	170.61	hk450	1.66	5.8
lg2	170.83	lm1741	1.84	6.4		lg2	170.83	lm1741	2.15	7.4		lg2	170.83	lm1741	1.57	5.5
lg2	171.03	lm1740	1.85	6.4		lg2	171.03	lm1740	2.16	7.5		lg2	171.03	lm1740	1.58	5.5
lg2	172.03		1.87	6.5		lg2	172.03		2.09	7.2		lg2	172.03		1.68	5.9
lg2	172.79	hk449	1.87	6.5		lg2	172.79	hk449	2.09	7.2		lg2	172.79	hk449	1.77	6.2
lg2	173.06	lm1738	1.81	6.3		lg2	173.06	lm1738	2.03	7.1		lg2	173.06	lm1738	1.72	6
lg2	173.55	np1265	1.74	6		lg2	173.55	np1265	1.96	6.8		lg2	173.55	np1265	1.64	5.7
lg2	174.33	np1765	1.85	6.4		lg2	174.33	np1765	2.08	7.2		lg2	174.33	np1765	1.76	6.1
lg2	174.37	np1270	1.81	6.2		lg2	174.37	np1270	2.02	7		lg2	174.37	np1270	1.73	6
lg2	174.47	np1269	1.78	6.2		lg2	174.47	np1269	2.13	7.4		lg2	174.47	np1269	1.6	5.6
lg2	174.5	np1267	1.69	5.9		lg2	174.5	np1267	1.97	6.8		lg2	174.5	np1267	1.52	5.3
lg2	174.53	np2236	1.79	6.2		lg2	174.53	np2236	2.17	7.5		lg2	174.53	np2236	1.61	5.6
lg2	174.54	np1268	1.51	5.3		lg2	174.54	np1268	1.78	6.2		lg2	174.54	np1268	1.46	5.1
lg2	174.54	np1266	1.68	5.8		lg2	174.54	np1266	2.15	7.4		lg2	174.54	np1266	1.48	5.2
lg2	174.62	np1271	1.68	5.8		lg2	174.62	np1271	2.15	7.4		lg2	174.62	np1271	1.48	5.2
lg2	174.69	np1764	1.7	5.9		lg2	174.69	np1764	2.18	7.6		lg2	174.69	np1764	1.48	5.2
lg2	175.25	np1264	1.87	6.5		lg2	175.25	np1264	2.44	8.4		lg2	175.25	np1264	1.5	5.3
lg2	176.25		1.87	6.5		lg2	176.25		2.44	8.4		lg2	176.25		1.5	5.3
lg2	176.35	lm2898	1.87	6.5		lg2	176.35	lm2898	2.44	8.4		lg2	176.35	lm2898	1.5	5.3
lg2	177.35		1.91	6.6		lg2	177.35		2.66	9.1		lg2	177.35		1.55	5.4
lg2	178.35		1.85	6.4		lg2	178.35		2.68	9.2		lg2	178.35		1.61	5.6
lg2	179.35		1.72	5.9		lg2	179.35		2.43	8.4		lg2	179.35		1.64	5.7
lg2	179.9	lm995	1.64	5.7		lg2	179.9	lm995	2.26	7.8		lg2	179.9	lm995	1.64	5.7
lg2	180.9		1.48	5.2		lg2	180.9		1.56	5.5		lg2	180.9		1.49	5.2
lg2	181.17	lm2135	1.49	5.2		lg2	181.17	lm2135	1.52	5.3		lg2	181.17	lm2135	1.51	5.3
lg2	182.17		1.49	5.2		lg2	182.17		1.55	5.4		lg2	182.17		1.5	5.3
lg2	183.17		1.51	5.2		lg2	183.17		1.63	5.7		lg2	183.17		1.5	5.3
lg2	184.17		1.56	5.4		lg2	184.17		1.75	6.1		lg2	184.17		1.52	5.3
lg2	185.17		1.63	5.6		lg2	185.17		1.89	6.6		lg2	185.17		1.53	5.4
lg2	186.17		1.69	5.8		lg2	186.17		2.01	7		lg2	186.17		1.55	5.4
lg2	186.99	lm996	1.73	6		lg2	186.99	lm996	2.08	7.2		lg2	186.99	lm996	1.56	5.5
lg2	187.96	lm3325	1.51	5.3		lg2	187.96	lm3325	1.96	6.8		lg2	187.96	lm3325	1.42	5
lg3	0	lm2472				lg3	0	lm2472				lg3	0	lm2472
lg3	0.82	lm2438				lg3	0.82	lm2438				lg3	0.82	lm2438
lg3	1.59	lm2777				lg3	1.59	lm2777				lg3	1.59	lm2777
lg3	1.68	lm2779				lg3	1.68	lm2779				lg3	1.68	lm2779
lg3	1.69	lm2778	0.21	0.7		lg3	1.69	lm2778	0.12	0.4		lg3	1.69	lm2778	0.56	2
lg3	2.39	lm2780				lg3	2.39	lm2780				lg3	2.39	lm2780
lg3	2.75	lm1650	0.28	1		lg3	2.75	lm1650	0.44	1.6		lg3	2.75	lm1650	1.4	4.9
lg3	3.55	lm2730				lg3	3.55	lm2730				lg3	3.55	lm2730
lg3	3.73	lm2232	0.26	0.9		lg3	3.73	lm2232	0.25	0.9		lg3	3.73	lm2232	0.96	3.4
lg3	3.75	lm2231	0.79	2.8		lg3	3.75	lm2231	1	3.5		lg3	3.75	lm2231	1.05	3.7
lg3	3.75	lm2442	1.24	4.3		lg3	3.75	lm2442	1	3.5		lg3	3.75	lm2442	1.39	4.9
lg3	3.76	lm2441	0.46	1.6		lg3	3.76	lm2441	1.32	4.6		lg3	3.76	lm2441	0.87	3.1
lg3	3.84	lm2729	1.07	3.8		lg3	3.84	lm2729	2.32	8		lg3	3.84	lm2729	1.51	5.3
lg3	3.89	lm2443	0.38	1.4		lg3	3.89	lm2443	0.22	0.8		lg3	3.89	lm2443	0.76	2.7
lg3	3.91	lm2439	0.38	1.4		lg3	3.91	lm2439	0.22	0.8		lg3	3.91	lm2439	0.77	2.7
lg3	3.96	lm2440	0.39	1.4		lg3	3.96	lm2440	0.22	0.8		lg3	3.96	lm2440	0.79	2.8
lg3	4.5	lm2564	0.38	1.3		lg3	4.5	lm2564	0.55	1.9		lg3	4.5	lm2564	1.1	3.9
lg3	4.56	lm2023	0.2	0.7		lg3	4.56	lm2023	0.45	1.6		lg3	4.56	lm2023	0.95	3.4
lg3	4.75	lm2021	0.2	0.7		lg3	4.75	lm2021	0.37	1.3		lg3	4.75	lm2021	0.86	3.1
lg3	4.75	np2224	0.2	0.7		lg3	4.75	np2224	0.37	1.3		lg3	4.75	np2224	0.86	3
lg3	4.84	lm2566	0.2	0.7		lg3	4.84	lm2566	0.34	1.2		lg3	4.84	lm2566	0.81	2.9
lg3	4.85	lm2020	0.2	0.7		lg3	4.85	lm2020	0.33	1.2		lg3	4.85	lm2020	0.81	2.9
lg3	4.91	lm2567	0.2	0.7		lg3	4.91	lm2567	0.31	1.1		lg3	4.91	lm2567	0.8	2.8
lg3	4.96	lm2570	0.2	0.7		lg3	4.96	lm2570	0.31	1.1		lg3	4.96	lm2570	0.8	2.8
lg3	4.98	np2225	0.19	0.7		lg3	4.98	np2225	0.3	1.1		lg3	4.98	np2225	0.8	2.9
lg3	5	lm2568	0.21	0.8		lg3	5	lm2568	0.31	1.1		lg3	5	lm2568	0.83	3
lg3	5.03	lm2569	0.23	0.8		lg3	5.03	lm2569	0.34	1.2		lg3	5.03	lm2569	0.85	3
lg3	5.1	lm2547	0.34	1.2		lg3	5.1	lm2547	0.42	1.5		lg3	5.1	lm2547	0.9	3.2
lg3	5.11	lm2548	0.35	1.2		lg3	5.11	lm2548	0.44	1.6		lg3	5.11	lm2548	0.91	3.2
lg3	5.33	lm2022	0.71	2.5		lg3	5.33	lm2022	0.92	3.3		lg3	5.33	lm2022	1.11	3.9
lg3	5.42	lm2565	1.26	4.4		lg3	5.42	lm2565	1.46	5.1		lg3	5.42	lm2565	1.24	4.4
lg3	5.57	hk627	0.97	3.4		lg3	5.57	hk627	1.1	3.9		lg3	5.57	hk627	1.24	4.3
lg3	5.75	np2415	0.33	1.2		lg3	5.75	np2415	0.46	1.7		lg3	5.75	np2415	0.98	3.5
lg3	6.09	lm2024	0.28	1		lg3	6.09	lm2024	0.26	0.9		lg3	6.09	lm2024	0.68	2.4
lg3	6.31	np2414	0.18	0.6		lg3	6.31	np2414	0.17	0.6		lg3	6.31	np2414	0.64	2.3
lg3	6.53	np2226	0.16	0.6		lg3	6.53	np2226	0.26	0.9		lg3	6.53	np2226	0.66	2.3
lg3	7.24	np2253	0.17	0.6		lg3	7.24	np2253	0.2	0.7		lg3	7.24	np2253	0.7	2.5
lg3	7.33	lm3409	0.18	0.6		lg3	7.33	lm3409	0.2	0.7		lg3	7.33	lm3409	0.7	2.5
lg3	7.48	lm3410	0.18	0.6		lg3	7.48	lm3410	0.19	0.7		lg3	7.48	lm3410	0.67	2.4
lg3	7.64	lm2875	0.16	0.6		lg3	7.64	lm2875	0.19	0.7		lg3	7.64	lm2875	0.7	2.5
lg3	7.75	lm2322	0.17	0.6		lg3	7.75	lm2322	0.35	1.3		lg3	7.75	lm2322	0.95	3.3
lg3	8.04	lm2946	0.17	0.6		lg3	8.04	lm2946	0.35	1.3		lg3	8.04	lm2946	0.95	3.3
lg3	8.2	lm2283	0.18	0.6		lg3	8.2	lm2283	0.35	1.3		lg3	8.2	lm2283	0.95	3.3
lg3	8.7	lm2284	0.18	0.6		lg3	8.7	lm2284	0.35	1.3		lg3	8.7	lm2284	0.95	3.4
lg3	9.33	lm1649	0.18	0.7		lg3	9.33	lm1649	0.36	1.3		lg3	9.33	lm1649	1.04	3.7
lg3	9.45	np2252	0.18	0.6		lg3	9.45	np2252	0.34	1.2		lg3	9.45	np2252	1	3.5
lg3	10.25	lm2285	0.11	0.4		lg3	10.25	lm2285	0.16	0.6		lg3	10.25	lm2285	0.63	2.2
lg3	10.61	np2094	0.1	0.3		lg3	10.61	np2094	0.16	0.6		lg3	10.61	np2094	0.63	2.3
lg3	11.27	np874	0.08	0.3		lg3	11.27	np874	0.18	0.6		lg3	11.27	np874	0.63	2.2
lg3	11.31	np233	0.07	0.3		lg3	11.31	np233	0.21	0.8		lg3	11.31	np233	0.57	2
lg3	11.58	np232	0.09	0.3		lg3	11.58	np232	0.24	0.9		lg3	11.58	np232	0.56	2
lg3	11.93	np875	0.05	0.2		lg3	11.93	np875	0.41	1.5		lg3	11.93	np875	0.55	1.9
lg3	11.93	np2259	0.26	0.9		lg3	11.93	np2259	0.58	2.1		lg3	11.93	np2259	1.1	3.9
lg3	12.04	np878	0.16	0.6		lg3	12.04	np878	0.63	2.2		lg3	12.04	np878	0.81	2.9
lg3	12.07	np882	0.17	0.6		lg3	12.07	np882	0.53	1.9		lg3	12.07	np882	0.81	2.9
lg3	12.21	np1830	0.13	0.5		lg3	12.21	np1830	0.52	1.9		lg3	12.21	np1830	0.71	2.5
lg3	12.33	np880	0.17	0.6		lg3	12.33	np880	0.57	2		lg3	12.33	np880	0.78	2.8
lg3	12.41	np881	0.17	0.6		lg3	12.41	np881	0.58	2.1		lg3	12.41	np881	0.79	2.8
lg3	12.95	hk97	0.23	0.8		lg3	12.95	hk97	0.57	2		lg3	12.95	hk97	0.84	3
lg3	13.64	np1829	0.19	0.7		lg3	13.64	np1829	0.72	2.6		lg3	13.64	np1829	0.92	3.2
lg3	14.24	np877	0.2	0.7		lg3	14.24	np877	0.85	3		lg3	14.24	np877	1.01	3.6
lg3	14.63	np876	0.21	0.7		lg3	14.63	np876	0.9	3.2		lg3	14.63	np876	1.05	3.7
lg3	15.49	hk320	0.34	1.2		lg3	15.49	hk320	0.87	3.1		lg3	15.49	hk320	1.2	4.2
lg3	16.18	np879	0.19	0.7		lg3	16.18	np879	0.93	3.3		lg3	16.18	np879	1.19	4.2
lg3	16.31	np2431	0.15	0.5		lg3	16.31	np2431	0.84	3		lg3	16.31	np2431	1.17	4.1
lg3	16.46	lm2941	0.14	0.5		lg3	16.46	lm2941	0.77	2.7		lg3	16.46	lm2941	1.1	3.9
lg3	16.47	lm2944	0.14	0.5		lg3	16.47	lm2944	0.77	2.7		lg3	16.47	lm2944	1.1	3.9
lg3	16.55	lm2938	0.15	0.5		lg3	16.55	lm2938	0.77	2.7		lg3	16.55	lm2938	1.1	3.9
lg3	16.75	np1921	0.18	0.6		lg3	16.75	np1921	0.79	2.8		lg3	16.75	np1921	1.15	4
lg3	16.9	lm2939	0.19	0.7		lg3	16.9	lm2939	0.8	2.8		lg3	16.9	lm2939	1.22	4.3
lg3	17.08	np309	0.25	0.9		lg3	17.08	np309	0.84	3		lg3	17.08	np309	1.29	4.5
lg3	17.3	hk121	0.26	0.9		lg3	17.3	hk121	0.74	2.6		lg3	17.3	hk121	1.08	3.8
lg3	17.49	np1920	0.23	0.8		lg3	17.49	np1920	0.73	2.6		lg3	17.49	np1920	1.02	3.6
lg3	18.08	np311	0.27	1		lg3	18.08	np311	0.74	2.6		lg3	18.08	np311	1.08	3.8
lg3	18.17	hk123	0.27	1		lg3	18.17	hk123	0.74	2.6		lg3	18.17	hk123	1.08	3.8
lg3	18.59	np312	0.32	1.1		lg3	18.59	np312	0.29	1		lg3	18.59	np312	0.71	2.5
lg3	18.74	hk698	0.24	0.8		lg3	18.74	hk698	0.18	0.6		lg3	18.74	hk698	0.4	1.4
lg3	19.34	np310	0.14	0.5		lg3	19.34	np310	0.4	1.4		lg3	19.34	np310	0.62	2.2
lg3	19.46	hk532	0.15	0.5		lg3	19.46	hk532	0.43	1.5		lg3	19.46	hk532	0.61	2.2
lg3	19.93	np465	0.18	0.6		lg3	19.93	np465	0.71	2.5		lg3	19.93	np465	0.81	2.9
lg3	20.17	np464	0.2	0.7		lg3	20.17	np464	0.79	2.8		lg3	20.17	np464	0.9	3.2
lg3	20.47	hk122	0.27	1		lg3	20.47	hk122	0.85	3		lg3	20.47	hk122	1.06	3.8
lg3	20.73	hk16	0.37	1.3		lg3	20.73	hk16	1.29	4.5		lg3	20.73	hk16	1.19	4.2
lg3	21.08	np1922	0.3	1		lg3	21.08	np1922	1.01	3.6		lg3	21.08	np1922	0.93	3.3
lg3	22.08		0.08	0.3		lg3	22.08		0.31	1.1		lg3	22.08		0.21	0.7
lg3	22.18	hk647	0.07	0.2		lg3	22.18	hk647	0.31	1.1		lg3	22.18	hk647	0.19	0.7
lg3	22.2	hk646	0.07	0.2		lg3	22.2	hk646	0.28	1		lg3	22.2	hk646	0.17	0.6
lg3	23.2		0.31	1.1		lg3	23.2		0.51	1.8		lg3	23.2		0.62	2.2
lg3	23.6	np466	0.35	1.2		lg3	23.6	np466	0.63	2.3		lg3	23.6	np466	0.81	2.9
lg3	24.15	lm703	0.35	1.2		lg3	24.15	lm703	0.77	2.7		lg3	24.15	lm703	0.83	3
lg3	24.88	lm704	0.69	2.4		lg3	24.88	lm704	1.8	6.3		lg3	24.88	lm704	1.57	5.5
lg3	25.44	np50	0.36	1.3		lg3	25.44	np50	1.24	4.4		lg3	25.44	np50	1.01	3.6
lg3	25.7	lm2620	0.21	0.8		lg3	25.7	lm2620	0.9	3.2		lg3	25.7	lm2620	0.72	2.6
lg3	26.35	lm60	0.43	1.5		lg3	26.35	lm60	1.28	4.5		lg3	26.35	lm60	1.19	4.2
lg3	26.4	lm61	0.42	1.5		lg3	26.4	lm61	1.26	4.4		lg3	26.4	lm61	1.19	4.2
lg3	26.47	lm701	0.26	0.9		lg3	26.47	lm701	0.96	3.4		lg3	26.47	lm701	0.92	3.3
lg3	26.66	np1594	0.31	1.1		lg3	26.66	np1594	1	3.5		lg3	26.66	np1594	0.96	3.4
lg3	26.74	lm66	0.35	1.2		lg3	26.74	lm66	1.02	3.6		lg3	26.74	lm66	0.96	3.4
lg3	27.01	lm65	0.41	1.4		lg3	27.01	lm65	1.31	4.6		lg3	27.01	lm65	1.28	4.5
lg3	27.07	lm3394	0.41	1.5		lg3	27.07	lm3394	1.33	4.7		lg3	27.07	lm3394	1.31	4.6
lg3	27.14	hk15	0.41	1.5		lg3	27.14	hk15	1.35	4.7		lg3	27.14	hk15	1.34	4.7
lg3	27.16	hk14	0.41	1.5		lg3	27.16	hk14	1.35	4.7		lg3	27.16	hk14	1.34	4.7
lg3	27.44	lm63	0.41	1.5		lg3	27.44	lm63	1.35	4.7		lg3	27.44	lm63	1.34	4.7
lg3	27.68	lm2796	0.37	1.3		lg3	27.68	lm2796	1.3	4.6		lg3	27.68	lm2796	1.32	4.6
lg3	27.87	lm64	0.37	1.3		lg3	27.87	lm64	1.3	4.6		lg3	27.87	lm64	1.32	4.6
lg3	28	lm702	0.4	1.4		lg3	28	lm702	1.52	5.3		lg3	28	lm702	1.66	5.8
lg3	28.28	lm62	0.37	1.3		lg3	28.28	lm62	1.26	4.4		lg3	28.28	lm62	1.32	4.6
lg3	29.28		0.24	0.8		lg3	29.28		0.72	2.6		lg3	29.28		0.98	3.5
lg3	29.32	lm489	0.3	1.1		lg3	29.32	lm489	0.71	2.5		lg3	29.32	lm489	1.03	3.6
lg3	29.42	lm490	0.12	0.4		lg3	29.42	lm490	0.55	2		lg3	29.42	lm490	0.75	2.7
lg3	30.04	lm2295	1.07	3.7		lg3	30.04	lm2295	2.41	8.3		lg3	30.04	lm2295	1.39	4.9
lg3	30.19	lm2623	1.72	5.9		lg3	30.19	lm2623	1.51	5.3		lg3	30.19	lm2623	1.58	5.5
lg3	30.26	lm2619	1.53	5.3		lg3	30.26	lm2619	1.38	4.8		lg3	30.26	lm2619	1.43	5
lg3	30.36	lm2808	3.13	10.6		lg3	30.36	lm2808	1.92	6.7		lg3	30.36	lm2808	2.22	7.7
lg3	30.59	lm2621	0.69	2.4		lg3	30.59	lm2621	1.18	4.2		lg3	30.59	lm2621	1.9	6.6
lg3	30.88	lm2809	1.48	5.1		lg3	30.88	lm2809	0.92	3.3		lg3	30.88	lm2809	1.77	6.2
lg3	30.89	lm491	0.16	0.6		lg3	30.89	lm491	0.7	2.5		lg3	30.89	lm491	0.99	3.5
lg3	30.95	lm2622	0.16	0.6		lg3	30.95	lm2622	0.7	2.5		lg3	30.95	lm2622	0.98	3.4
lg3	31.02	lm494	0.15	0.5		lg3	31.02	lm494	0.7	2.5		lg3	31.02	lm494	0.92	3.2
lg3	31.04	lm2970	0.22	0.8		lg3	31.04	lm2970	0.76	2.7		lg3	31.04	lm2970	0.94	3.3
lg3	31.06	lm2971	0.22	0.8		lg3	31.06	lm2971	0.76	2.7		lg3	31.06	lm2971	0.94	3.3
lg3	31.08	lm2972	0.22	0.8		lg3	31.08	lm2972	0.76	2.7		lg3	31.08	lm2972	0.94	3.3
lg3	31.31	np2437	0.19	0.7		lg3	31.31	np2437	0.74	2.6		lg3	31.31	np2437	0.92	3.3
lg3	31.41	lm493	0.17	0.6		lg3	31.41	lm493	0.72	2.6		lg3	31.41	lm493	0.9	3.2
lg3	31.94	lm492	0.18	0.7		lg3	31.94	lm492	0.85	3		lg3	31.94	lm492	0.96	3.4
lg3	32.94		0.24	0.8		lg3	32.94		0.67	2.4		lg3	32.94		0.82	2.9
lg3	33.16	np2136	0.26	0.9		lg3	33.16	np2136	0.62	2.2		lg3	33.16	np2136	0.79	2.8
lg3	33.52	lm351	0.16	0.6		lg3	33.52	lm351	0.49	1.8		lg3	33.52	lm351	0.61	2.2
lg3	33.87	np1625	0.15	0.5		lg3	33.87	np1625	0.56	2		lg3	33.87	np1625	0.79	2.8
lg3	33.94	lm3156	0.16	0.6		lg3	33.94	lm3156	0.57	2		lg3	33.94	lm3156	0.82	2.9
lg3	33.98	lm352	0.16	0.6		lg3	33.98	lm352	0.57	2		lg3	33.98	lm352	0.83	2.9
lg3	33.99	lm353	0.16	0.6		lg3	33.99	lm353	0.57	2		lg3	33.99	lm353	0.83	2.9
lg3	34.32	lm1269	0.18	0.6		lg3	34.32	lm1269	0.57	2		lg3	34.32	lm1269	0.81	2.9
lg3	34.35	lm1268	0.18	0.6		lg3	34.35	lm1268	0.57	2		lg3	34.35	lm1268	0.81	2.9
lg3	34.72	lm1271	0.25	0.9		lg3	34.72	lm1271	0.61	2.2		lg3	34.72	lm1271	0.86	3
lg3	34.95	lm1270	0.28	1		lg3	34.95	lm1270	0.62	2.2		lg3	34.95	lm1270	0.86	3.1
lg3	35.38	np2133	0.35	1.2		lg3	35.38	np2133	0.62	2.2		lg3	35.38	np2133	0.8	2.8
lg3	36.07	lm1273	0.38	1.3		lg3	36.07	lm1273	0.59	2.1		lg3	36.07	lm1273	0.73	2.6
lg3	36.31	lm1272	0.3	1.1		lg3	36.31	lm1272	0.5	1.8		lg3	36.31	lm1272	0.61	2.2
lg3	36.43	np2134	0.24	0.9		lg3	36.43	np2134	0.49	1.7		lg3	36.43	np2134	0.56	2
lg3	36.88	lm2155	0.15	0.5		lg3	36.88	lm2155	0.43	1.5		lg3	36.88	lm2155	0.48	1.7
lg3	37.41	np1782	0.19	0.7		lg3	37.41	np1782	0.4	1.4		lg3	37.41	np1782	0.33	1.2
lg3	37.81	np1870	0.04	0.1		lg3	37.81	np1870	0.27	1		lg3	37.81	np1870	0.21	0.7
lg3	38.07	np1783	0.09	0.3		lg3	38.07	np1783	0.26	0.9		lg3	38.07	np1783	0.08	0.3
lg3	38.6	lm2339	0.13	0.5		lg3	38.6	lm2339	0.19	0.7		lg3	38.6	lm2339	0.22	0.8
lg3	38.7	hk125	0.1	0.3		lg3	38.7	hk125	0.85	3		lg3	38.7	hk125	0.55	1.9
lg3	39.01	np1629	0.17	0.6		lg3	39.01	np1629	0.78	2.8		lg3	39.01	np1629	0.23	0.8
lg3	39.03	np1626	0.2	0.7		lg3	39.03	np1626	0.78	2.8		lg3	39.03	np1626	0.23	0.8
lg3	39.35	np1627	0.3	1.1		lg3	39.35	np1627	0.86	3		lg3	39.35	np1627	0.4	1.4
lg3	39.64	np1628	0.24	0.8		lg3	39.64	np1628	0.57	2		lg3	39.64	np1628	0.31	1.1
lg3	39.92	np1631	0.51	1.8		lg3	39.92	np1631	0.71	2.5		lg3	39.92	np1631	0.53	1.9
lg3	39.95	hk592	0.37	1.3		lg3	39.95	hk592	0.58	2.1		lg3	39.95	hk592	0.44	1.6
lg3	39.99	np1630	0.39	1.4		lg3	39.99	np1630	0.58	2.1		lg3	39.99	np1630	0.44	1.6
lg3	40.99		0.08	0.3		lg3	40.99		0.31	1.1		lg3	40.99		0.27	1
lg3	41.99		0.31	1.1		lg3	41.99		0.17	0.6		lg3	41.99		0.34	1.2
lg3	42.16	np1617	0.32	1.1		lg3	42.16	np1617	0.35	1.3		lg3	42.16	np1617	0.7	2.5
lg3	42.62	np1616	0.25	0.9		lg3	42.62	np1616	0.31	1.1		lg3	42.62	np1616	0.25	0.9
lg3	42.87	np467	0.57	2		lg3	42.87	np467	0.1	0.4		lg3	42.87	np467	0.23	0.8
lg3	43.87		0.18	0.6		lg3	43.87		0.25	0.9		lg3	43.87		0.16	0.6
lg3	43.91	np2135	0.18	0.6		lg3	43.91	np2135	0.25	0.9		lg3	43.91	np2135	0.16	0.6
lg3	44.05	np1213	0.05	0.2		lg3	44.05	np1213	0.36	1.3		lg3	44.05	np1213	0.12	0.4
lg3	44.85	np1214	0.03	0.1		lg3	44.85	np1214	0.32	1.1		lg3	44.85	np1214	0.15	0.5
lg3	44.94	np1215	0.01	0		lg3	44.94	np1215	0.37	1.3		lg3	44.94	np1215	0.11	0.4
lg3	45.13	lm2154	0.02	0.1		lg3	45.13	lm2154	0.37	1.3		lg3	45.13	lm2154	0.11	0.4
lg3	45.27	hk420	0.05	0.2		lg3	45.27	hk420	0.32	1.2		lg3	45.27	hk420	0.1	0.3
lg3	45.29	np642	0.05	0.2		lg3	45.29	np642	0.44	1.6		lg3	45.29	np642	0.14	0.5
lg3	45.61	np639	0.12	0.4		lg3	45.61	np639	0.59	2.1		lg3	45.61	np639	0.38	1.4
lg3	45.9	lm2878	0.15	0.5		lg3	45.9	lm2878	0.34	1.2		lg3	45.9	lm2878	0.37	1.3
lg3	46.33	np319	0.11	0.4		lg3	46.33	np319	0.27	1		lg3	46.33	np319	0.29	1
lg3	46.61	lm2464	0.04	0.1		lg3	46.61	lm2464	0.31	1.1		lg3	46.61	lm2464	0.14	0.5
lg3	46.71	np1324	0.04	0.1		lg3	46.71	np1324	0.25	0.9		lg3	46.71	np1324	0.09	0.3
lg3	47.11	lm2461	0.13	0.5		lg3	47.11	lm2461	0.26	0.9		lg3	47.11	lm2461	0.14	0.5
lg3	47.65	lm2459	0.04	0.1		lg3	47.65	lm2459	0.61	2.2		lg3	47.65	lm2459	0.38	1.4
lg3	47.71	np640	0.04	0.1		lg3	47.71	np640	0.71	2.5		lg3	47.71	np640	0.41	1.5
lg3	47.79	np638	0.04	0.2		lg3	47.79	np638	0.85	3		lg3	47.79	np638	0.43	1.5
lg3	47.93	lm2466	0.06	0.2		lg3	47.93	lm2466	1.08	3.8		lg3	47.93	lm2466	0.44	1.6
lg3	47.95	lm2465	0.06	0.2		lg3	47.95	lm2465	1.07	3.8		lg3	47.95	lm2465	0.44	1.6
lg3	48.22	np641	0.06	0.2		lg3	48.22	np641	0.67	2.4		lg3	48.22	np641	0.31	1.1
lg3	48.38	lm2462	0.1	0.4		lg3	48.38	lm2462	0.51	1.8		lg3	48.38	lm2462	0.29	1
lg3	48.66	np2365	0.31	1.1		lg3	48.66	np2365	0.2	0.7		lg3	48.66	np2365	0.31	1.1
lg3	48.7	hk198	0.42	1.5		lg3	48.7	hk198	0.14	0.5		lg3	48.7	hk198	0.32	1.1
lg3	48.94	lm2460	0.08	0.3		lg3	48.94	lm2460	0.57	2		lg3	48.94	lm2460	0.39	1.4
lg3	48.96	np520	0.08	0.3		lg3	48.96	np520	0.58	2.1		lg3	48.96	np520	0.39	1.4
lg3	49.23	lm3148	0.06	0.2		lg3	49.23	lm3148	0.49	1.7		lg3	49.23	lm3148	0.19	0.7
lg3	49.29	lm3146	0.08	0.3		lg3	49.29	lm3146	0.45	1.6		lg3	49.29	lm3146	0.16	0.6
lg3	49.37	hk197	0.27	1		lg3	49.37	hk197	0.17	0.6		lg3	49.37	hk197	0.07	0.3
lg3	49.6	np522	0.23	0.8		lg3	49.6	np522	0.2	0.7		lg3	49.6	np522	0.06	0.2
lg3	49.6	np524	0.23	0.8		lg3	49.6	np524	0.2	0.7		lg3	49.6	np524	0.06	0.2
lg3	49.78	lm3097	0.18	0.6		lg3	49.78	lm3097	0.26	0.9		lg3	49.78	lm3097	0.06	0.2
lg3	49.89	np523	0.18	0.7		lg3	49.89	np523	0.25	0.9		lg3	49.89	np523	0.05	0.2
lg3	49.93	lm2606	0.12	0.4		lg3	49.93	lm2606	0.3	1.1		lg3	49.93	lm2606	0.12	0.4
lg3	50.07	lm508	0.12	0.4		lg3	50.07	lm508	0.29	1		lg3	50.07	lm508	0.14	0.5
lg3	50.36	lm509	0.13	0.5		lg3	50.36	lm509	0.28	1		lg3	50.36	lm509	0.17	0.6
lg3	50.49	lm512	0.13	0.5		lg3	50.49	lm512	0.29	1		lg3	50.49	lm512	0.2	0.7
lg3	50.52	lm511	0.13	0.5		lg3	50.52	lm511	0.32	1.1		lg3	50.52	lm511	0.22	0.8
lg3	50.55	lm510	0.13	0.4		lg3	50.55	lm510	0.33	1.2		lg3	50.55	lm510	0.25	0.9
lg3	50.9	np521	0.12	0.4		lg3	50.9	np521	0.36	1.3		lg3	50.9	np521	0.27	1
lg3	51.1	np525	0.19	0.7		lg3	51.1	np525	0.38	1.4		lg3	51.1	np525	0.31	1.1
lg3	51.15	np526	0.18	0.6		lg3	51.15	np526	0.42	1.5		lg3	51.15	np526	0.32	1.2
lg3	51.37	lm1840	0.15	0.5		lg3	51.37	lm1840	0.56	2		lg3	51.37	lm1840	0.4	1.4
lg3	51.88	lm1350	0.2	0.7		lg3	51.88	lm1350	1.14	4		lg3	51.88	lm1350	0.83	3
lg3	52	lm506	0.18	0.6		lg3	52	lm506	0.97	3.4		lg3	52	lm506	0.72	2.6
lg3	52.15	lm1349	0.32	1.1		lg3	52.15	lm1349	1.37	4.8		lg3	52.15	lm1349	1.02	3.6
lg3	52.36	hk345	0.38	1.3		lg3	52.36	hk345	1.15	4		lg3	52.36	hk345	0.89	3.2
lg3	52.4	lm1352	0.15	0.5		lg3	52.4	lm1352	0.89	3.2		lg3	52.4	lm1352	0.5	1.8
lg3	52.49	np1781	0.14	0.5		lg3	52.49	np1781	0.12	0.4		lg3	52.49	np1781	0.34	1.2
lg3	52.58	lm1351	0.07	0.2		lg3	52.58	lm1351	0.16	0.6		lg3	52.58	lm1351	0.4	1.4
lg3	52.79	lm523	0	0		lg3	52.79	lm523	0.21	0.7		lg3	52.79	lm523	0.43	1.5
lg3	52.94	lm507	0	0		lg3	52.94	lm507	0.15	0.6		lg3	52.94	lm507	0.43	1.5
lg3	53.59	lm1835	0	0		lg3	53.59	lm1835	0.17	0.6		lg3	53.59	lm1835	0.4	1.4
lg3	53.6	lm1836	0.03	0.1		lg3	53.6	lm1836	0.15	0.5		lg3	53.6	lm1836	0.48	1.7
lg3	53.6	lm1839	0.02	0.1		lg3	53.6	lm1839	0.52	1.8		lg3	53.6	lm1839	0.45	1.6
lg3	53.62	lm1841	0.13	0.5		lg3	53.62	lm1841	0.45	1.6		lg3	53.62	lm1841	0.24	0.9
lg3	53.66	lm1837	0.05	0.2		lg3	53.66	lm1837	0.6	2.1		lg3	53.66	lm1837	0.14	0.5
lg3	54.03	lm1846	0.28	1		lg3	54.03	lm1846	1.78	6.2		lg3	54.03	lm1846	0.63	2.2
lg3	54.07	lm1847	0.04	0.1		lg3	54.07	lm1847	0.04	0.2		lg3	54.07	lm1847	0.15	0.5
lg3	54.35	lm1844	0.41	1.5		lg3	54.35	lm1844	0.35	1.3		lg3	54.35	lm1844	0.74	2.6
lg3	54.37	lm1845	0.18	0.7		lg3	54.37	lm1845	0.12	0.4		lg3	54.37	lm1845	0.33	1.2
lg3	54.67	lm1842	0.17	0.6		lg3	54.67	lm1842	0.12	0.4		lg3	54.67	lm1842	0.36	1.3
lg3	54.8	lm934	0	0		lg3	54.8	lm934	0.18	0.6		lg3	54.8	lm934	0.1	0.3
lg3	54.81	lm933	0.43	1.5		lg3	54.81	lm933	0.3	1.1		lg3	54.81	lm933	0.56	2
lg3	55.16	lm932	0.05	0.2		lg3	55.16	lm932	0.24	0.9		lg3	55.16	lm932	0.14	0.5
lg3	55.26	lm1849	0.11	0.4		lg3	55.26	lm1849	0.4	1.4		lg3	55.26	lm1849	0.24	0.9
lg3	55.43	lm1843	0.01	0		lg3	55.43	lm1843	0.47	1.7		lg3	55.43	lm1843	0.28	1
lg3	55.57	lm2888	0.01	0		lg3	55.57	lm2888	0.44	1.6		lg3	55.57	lm2888	0.28	1
lg3	55.84	lm931	0.07	0.2		lg3	55.84	lm931	0.21	0.7		lg3	55.84	lm931	0.07	0.3
lg3	56.01	lm1848	0	0		lg3	56.01	lm1848	0.52	1.9		lg3	56.01	lm1848	0.28	1
lg3	56.03	lm3403	0	0		lg3	56.03	lm3403	0.49	1.8		lg3	56.03	lm3403	0.27	1
lg3	56.26	lm1959	0.02	0.1		lg3	56.26	lm1959	0.32	1.1		lg3	56.26	lm1959	0.21	0.8
lg3	56.56	hk706	0.03	0.1		lg3	56.56	hk706	0.3	1.1		lg3	56.56	hk706	0.21	0.7
lg3	56.86	hk707	0.03	0.1		lg3	56.86	hk707	0.3	1.1		lg3	56.86	hk707	0.2	0.7
lg3	57.86		0.02	0.1		lg3	57.86		0.47	1.7		lg3	57.86		0.38	1.4
lg3	58.16	np1323	0.01	0		lg3	58.16	np1323	0.51	1.8		lg3	58.16	np1323	0.44	1.6
lg3	59.16		0.11	0.4		lg3	59.16		0.79	2.8		lg3	59.16		0.89	3.1
lg3	60.16		0.35	1.2		lg3	60.16		0.76	2.7		lg3	60.16		1.46	5.1
lg3	60.64	np2369	0.39	1.4		lg3	60.64	np2369	0.65	2.3		lg3	60.64	np2369	1.49	5.2
lg3	60.87	lm1655	0.4	1.4		lg3	60.87	lm1655	0.66	2.3		lg3	60.87	lm1655	1.5	5.3
lg3	60.93	lm1652	0.4	1.4		lg3	60.93	lm1652	0.66	2.3		lg3	60.93	lm1652	1.5	5.3
lg3	61.01	lm1653	0.4	1.4		lg3	61.01	lm1653	0.67	2.4		lg3	61.01	lm1653	1.51	5.3
lg3	61.06	lm1654	0.4	1.4		lg3	61.06	lm1654	0.68	2.4		lg3	61.06	lm1654	1.51	5.3
lg3	61.99	lm766	0.76	2.7		lg3	61.99	lm766	0.92	3.2		lg3	61.99	lm766	2.11	7.3
lg3	62.03	lm767	0.49	1.7		lg3	62.03	lm767	0.45	1.6		lg3	62.03	lm767	1.61	5.6
lg3	62.63	lm768	0.6	2.1		lg3	62.63	lm768	0.54	1.9		lg3	62.63	lm768	1.34	4.7
lg3	62.99	lm771	0.8	2.8		lg3	62.99	lm771	1.06	3.7		lg3	62.99	lm771	0.77	2.7
lg3	63.27	lm769	0.76	2.7		lg3	63.27	lm769	0.76	2.7		lg3	63.27	lm769	0.55	2
lg3	63.31	lm772	0.82	2.9		lg3	63.31	lm772	0.75	2.7		lg3	63.31	lm772	0.56	2
lg3	63.34	lm197	0.82	2.9		lg3	63.34	lm197	0.75	2.7		lg3	63.34	lm197	0.56	2
lg3	63.46	lm195	0.95	3.3		lg3	63.46	lm195	0.76	2.7		lg3	63.46	lm195	0.6	2.1
lg3	63.84	lm770	0.95	3.3		lg3	63.84	lm770	0.95	3.4		lg3	63.84	lm770	0.6	2.1
lg3	64.84	np1428	0.93	3.3		lg3	64.84	np1428	0.76	2.7		lg3	64.84	np1428	0.52	1.9
lg3	65.51	np1429	0.85	3		lg3	65.51	np1429	0.65	2.3		lg3	65.51	np1429	0.44	1.6
lg3	65.67	lm3127	0.87	3		lg3	65.67	lm3127	0.65	2.3		lg3	65.67	lm3127	0.45	1.6
lg3	66.19	lm1004	0.9	3.1		lg3	66.19	lm1004	0.68	2.4		lg3	66.19	lm1004	0.48	1.7
lg3	66.46	np2035	0.99	3.5		lg3	66.46	np2035	0.66	2.3		lg3	66.46	np2035	0.69	2.5
lg3	66.54	lm3333	1.03	3.6		lg3	66.54	lm3333	0.67	2.4		lg3	66.54	lm3333	0.77	2.7
lg3	66.7	lm1008	0.94	3.3		lg3	66.7	lm1008	0.67	2.4		lg3	66.7	lm1008	0.68	2.4
lg3	66.87	lm1007	0.89	3.1		lg3	66.87	lm1007	0.67	2.4		lg3	66.87	lm1007	0.72	2.6
lg3	66.91	np2036	0.91	3.2		lg3	66.91	np2036	0.75	2.6		lg3	66.91	np2036	0.78	2.8
lg3	66.91	hk625	0.74	2.6		lg3	66.91	hk625	0.76	2.7		lg3	66.91	hk625	0.7	2.5
lg3	66.91	hk626	0.74	2.6		lg3	66.91	hk626	0.76	2.7		lg3	66.91	hk626	0.7	2.5
lg3	67.04	lm3213	0.67	2.4		lg3	67.04	lm3213	0.63	2.2		lg3	67.04	lm3213	0.39	1.4
lg3	67.14	np1775	0.67	2.4		lg3	67.14	np1775	0.56	2		lg3	67.14	np1775	0.35	1.3
lg3	67.2	lm2399	0.73	2.6		lg3	67.2	lm2399	0.48	1.7		lg3	67.2	lm2399	0.34	1.2
lg3	67.21	lm1937	0.73	2.6		lg3	67.21	lm1937	0.46	1.6		lg3	67.21	lm1937	0.35	1.2
lg3	67.26	lm53	0.69	2.4		lg3	67.26	lm53	0.33	1.2		lg3	67.26	lm53	0.33	1.2
lg3	67.47	np1488	0.18	0.7		lg3	67.47	np1488	0.12	0.4		lg3	67.47	np1488	0.23	0.8
lg3	67.67	np1774	0.53	1.9		lg3	67.67	np1774	0.4	1.4		lg3	67.67	np1774	0.28	1
lg3	68.09	np2033	0.87	3		lg3	68.09	np2033	0.68	2.4		lg3	68.09	np2033	0.39	1.4
lg3	68.2	np1871	1.04	3.6		lg3	68.2	np1871	0.85	3		lg3	68.2	np1871	0.49	1.8
lg3	68.35	hk814	0.81	2.8		lg3	68.35	hk814	1.17	4.1		lg3	68.35	hk814	0.65	2.3
lg3	68.37	np1032	1.71	5.9		lg3	68.37	np1032	1.01	3.6		lg3	68.37	np1032	0.93	3.3
lg3	69.2	hk525	0.69	2.4		lg3	69.2	hk525	1.09	3.8		lg3	69.2	hk525	0.5	1.8
lg3	69.43	np1868	1.62	5.6		lg3	69.43	np1868	1.29	4.5		lg3	69.43	np1868	0.88	3.1
lg3	70.19	np2034	0.8	2.8		lg3	70.19	np2034	0.43	1.5		lg3	70.19	np2034	0.38	1.4
lg3	71.19		0.69	2.4		lg3	71.19		0.48	1.7		lg3	71.19		0.38	1.4
lg3	71.61	np2037	0.61	2.2		lg3	71.61	np2037	0.48	1.7		lg3	71.61	np2037	0.38	1.4
lg3	72.33	np2458	0.41	1.4		lg3	72.33	np2458	0.01	0		lg3	72.33	np2458	0.2	0.7
lg3	72.99	np1449	0.54	1.9		lg3	72.99	np1449	0.05	0.2		lg3	72.99	np1449	0.24	0.8
lg3	73.08	hk836	0.29	1		lg3	73.08	hk836	0.09	0.3		lg3	73.08	hk836	0.36	1.3
lg3	73.24	lm3092	0.15	0.5		lg3	73.24	lm3092	0.1	0.4		lg3	73.24	lm3092	0.15	0.6
lg3	73.28	np1448	0.16	0.6		lg3	73.28	np1448	0.09	0.3		lg3	73.28	np1448	0.18	0.6
lg3	73.34	lm2805	0.22	0.8		lg3	73.34	lm2805	0.08	0.3		lg3	73.34	lm2805	0.2	0.7
lg3	73.34	lm3426	0.23	0.8		lg3	73.34	lm3426	0.08	0.3		lg3	73.34	lm3426	0.2	0.7
lg3	73.36	hk605	0.25	0.9		lg3	73.36	hk605	0.08	0.3		lg3	73.36	hk605	0.2	0.7
lg3	73.48	lm1006	0.25	0.9		lg3	73.48	lm1006	0.08	0.3		lg3	73.48	lm1006	0.2	0.7
lg3	73.5	lm2641	0.25	0.9		lg3	73.5	lm2641	0.08	0.3		lg3	73.5	lm2641	0.2	0.7
lg3	73.51	lm2802	0.27	1		lg3	73.51	lm2802	0.06	0.2		lg3	73.51	lm2802	0.2	0.7
lg3	73.52	lm2642	0.16	0.6		lg3	73.52	lm2642	0.09	0.3		lg3	73.52	lm2642	0.21	0.8
lg3	73.53	lm2801	0.13	0.4		lg3	73.53	lm2801	0.08	0.3		lg3	73.53	lm2801	0.17	0.6
lg3	73.57	lm3334	0.12	0.4		lg3	73.57	lm3334	0.05	0.2		lg3	73.57	lm3334	0.3	1.1
lg3	73.58	lm2047	0.16	0.6		lg3	73.58	lm2047	0.03	0.1		lg3	73.58	lm2047	0.26	0.9
lg3	73.61	lm2804	0.27	0.9		lg3	73.61	lm2804	0.04	0.2		lg3	73.61	lm2804	0.2	0.7
lg3	73.66	lm2511	0.1	0.4		lg3	73.66	lm2511	0.18	0.6		lg3	73.66	lm2511	0.21	0.7
lg3	73.66	lm2048	0.28	1		lg3	73.66	lm2048	0.34	1.2		lg3	73.66	lm2048	0.46	1.6
lg3	73.67	lm2800	0.13	0.5		lg3	73.67	lm2800	0.15	0.5		lg3	73.67	lm2800	0.42	1.5
lg3	73.69	lm2799	0.32	1.1		lg3	73.69	lm2799	0.12	0.4		lg3	73.69	lm2799	0.23	0.8
lg3	73.69	lm3328	0.12	0.4		lg3	73.69	lm3328	0.11	0.4		lg3	73.69	lm3328	0.25	0.9
lg3	73.73	lm3327	0.12	0.4		lg3	73.73	lm3327	0.11	0.4		lg3	73.73	lm3327	0.25	0.9
lg3	73.76	lm54	0.12	0.4		lg3	73.76	lm54	0.11	0.4		lg3	73.76	lm54	0.25	0.9
lg3	73.77	lm1967	0.12	0.4		lg3	73.77	lm1967	0.11	0.4		lg3	73.77	lm1967	0.25	0.9
lg3	73.79	lm55	0.12	0.4		lg3	73.79	lm55	0.11	0.4		lg3	73.79	lm55	0.25	0.9
lg3	73.81	hk606	0.12	0.4		lg3	73.81	hk606	0.11	0.4		lg3	73.81	hk606	0.25	0.9
lg3	73.84	lm52	0.12	0.4		lg3	73.84	lm52	0.11	0.4		lg3	73.84	lm52	0.25	0.9
lg3	73.96	np2422	0.12	0.4		lg3	73.96	np2422	0.11	0.4		lg3	73.96	np2422	0.24	0.9
lg3	74.07	hk607	0.12	0.4		lg3	74.07	hk607	0.11	0.4		lg3	74.07	hk607	0.25	0.9
lg3	74.14	np2383	0.06	0.2		lg3	74.14	np2383	0.09	0.3		lg3	74.14	np2383	0.28	1
lg3	74.18	np2424	0.06	0.2		lg3	74.18	np2424	0.08	0.3		lg3	74.18	np2424	0.26	0.9
lg3	74.56	np2421	0.11	0.4		lg3	74.56	np2421	0.05	0.2		lg3	74.56	np2421	0.14	0.5
lg3	74.59	np1826	0.1	0.4		lg3	74.59	np1826	0.04	0.2		lg3	74.59	np1826	0.16	0.6
lg3	74.59	np2423	0.15	0.5		lg3	74.59	np2423	0.14	0.5		lg3	74.59	np2423	0.22	0.8
lg3	75.21	np2266	0.5	1.8		lg3	75.21	np2266	0.2	0.7		lg3	75.21	np2266	0.09	0.3
lg3	75.41	np1981	0.17	0.6		lg3	75.41	np1981	0.06	0.2		lg3	75.41	np1981	0.14	0.5
lg3	75.46	np1980	0.13	0.5		lg3	75.46	np1980	0.03	0.1		lg3	75.46	np1980	0.15	0.5
lg3	75.51	np1772	0.08	0.3		lg3	75.51	np1772	0.02	0.1		lg3	75.51	np1772	0.18	0.6
lg3	75.57	hk247	0.24	0.9		lg3	75.57	hk247	0.16	0.6		lg3	75.57	hk247	0.21	0.8
lg3	75.64	hk248	0.29	1		lg3	75.64	hk248	0.18	0.6		lg3	75.64	hk248	0.21	0.8
lg3	75.68	hk246	0.44	1.5		lg3	75.68	hk246	0.14	0.5		lg3	75.68	hk246	0.25	0.9
lg3	75.73	lm2644	0.5	1.8		lg3	75.73	lm2644	0.16	0.6		lg3	75.73	lm2644	0.39	1.4
lg3	75.79	lm3388	0.28	1		lg3	75.79	lm3388	0.11	0.4		lg3	75.79	lm3388	0.24	0.8
lg3	75.87	lm2039	0.31	1.1		lg3	75.87	lm2039	0.11	0.4		lg3	75.87	lm2039	0.24	0.8
lg3	76.02	lm2038	0.32	1.1		lg3	76.02	lm2038	0.1	0.3		lg3	76.02	lm2038	0.22	0.8
lg3	76.06	lm734	0.33	1.2		lg3	76.06	lm734	0.09	0.3		lg3	76.06	lm734	0.23	0.8
lg3	76.07	lm2646	0.33	1.2		lg3	76.07	lm2646	0.09	0.3		lg3	76.07	lm2646	0.21	0.8
lg3	76.21	lm1005	0.36	1.3		lg3	76.21	lm1005	0.06	0.2		lg3	76.21	lm1005	0.24	0.9
lg3	76.22	hk655	0.35	1.2		lg3	76.22	hk655	0.06	0.2		lg3	76.22	hk655	0.22	0.8
lg3	76.33	np695	0.09	0.3		lg3	76.33	np695	0.05	0.2		lg3	76.33	np695	0.57	2
lg3	76.38	np2241	0.1	0.4		lg3	76.38	np2241	0.23	0.8		lg3	76.38	np2241	0.22	0.8
lg3	76.75	np698	0.09	0.3		lg3	76.75	np698	0.07	0.3		lg3	76.75	np698	0.22	0.8
lg3	76.95	np1979	0.39	1.4		lg3	76.95	np1979	0.03	0.1		lg3	76.95	np1979	0.25	0.9
lg3	76.99	np697	0.22	0.8		lg3	76.99	np697	0.03	0.1		lg3	76.99	np697	0.15	0.5
lg3	77	np696	0.34	1.2		lg3	77	np696	0.68	2.4		lg3	77	np696	0.38	1.4
lg3	77.47	np699	0.67	2.4		lg3	77.47	np699	0.43	1.5		lg3	77.47	np699	0.61	2.2
lg3	77.61	np1773	0.35	1.2		lg3	77.61	np1773	0.65	2.3		lg3	77.61	np1773	0.38	1.4
lg3	78.1	np1931	0.29	1		lg3	78.1	np1931	0.05	0.2		lg3	78.1	np1931	0.08	0.3
lg3	78.27	np1932	0.4	1.4		lg3	78.27	np1932	0.22	0.8		lg3	78.27	np1932	0.13	0.5
lg3	78.82	np267	0.71	2.5		lg3	78.82	np267	0.9	3.2		lg3	78.82	np267	0.99	3.5
lg3	79.47	np48	0.14	0.5		lg3	79.47	np48	0.02	0.1		lg3	79.47	np48	0.13	0.5
lg3	79.53	np47	0.3	1.1		lg3	79.53	np47	0.07	0.3		lg3	79.53	np47	0.06	0.2
lg3	80.53		1.06	3.7		lg3	80.53		0.45	1.6		lg3	80.53		0.16	0.6
lg3	81.15	np2382	1.11	3.9		lg3	81.15	np2382	0.48	1.7		lg3	81.15	np2382	0.57	2
lg3	82.15		0.73	2.6		lg3	82.15		0.28	1		lg3	82.15		0.55	2
lg3	82.61	np2216	0.33	1.2		lg3	82.61	np2216	0.21	0.7		lg3	82.61	np2216	0.14	0.5
lg3	82.7	np1869	0.6	2.1		lg3	82.7	np1869	0.38	1.4		lg3	82.7	np1869	0.53	1.9
lg3	82.87	np2217	1.88	6.5		lg3	82.87	np2217	0.67	2.4		lg3	82.87	np2217	0.67	2.4
lg3	83.7	np2368	0.45	1.6		lg3	83.7	np2368	0.27	1		lg3	83.7	np2368	0.22	0.8
lg3	84.7		0.37	1.3		lg3	84.7		0.26	0.9		lg3	84.7		0.25	0.9
lg3	85.7		0.31	1.1		lg3	85.7		0.35	1.3		lg3	85.7		0.34	1.2
lg3	86.7		0.3	1.1		lg3	86.7		0.58	2.1		lg3	86.7		0.48	1.7
lg3	87.7		0.37	1.3		lg3	87.7		0.86	3		lg3	87.7		0.61	2.2
lg3	88.7		0.46	1.6		lg3	88.7		1.04	3.7		lg3	88.7		0.68	2.4
lg3	89	np486	0.46	1.6		lg3	89	np486	0.98	3.5		lg3	89	np486	0.51	1.8
lg3	89.06	np487	0.46	1.6		lg3	89.06	np487	0.98	3.5		lg3	89.06	np487	0.51	1.8
lg3	89.09	np488	0.46	1.6		lg3	89.09	np488	0.98	3.5		lg3	89.09	np488	0.51	1.8
lg3	90.09		0.33	1.2		lg3	90.09		0.77	2.7		lg3	90.09		0.36	1.3
lg3	90.8	hk187	0.26	0.9		lg3	90.8	hk187	0.61	2.2		lg3	90.8	hk187	0.28	1
lg3	90.9	lm2645	0.31	1.1		lg3	90.9	lm2645	0.71	2.5		lg3	90.9	lm2645	0.44	1.6
lg3	91.59	np489	0.09	0.3		lg3	91.59	np489	0.52	1.8		lg3	91.59	np489	0.24	0.9
lg3	91.63	lm2643	0.08	0.3		lg3	91.63	lm2643	0.52	1.9		lg3	91.63	lm2643	0.22	0.8
lg3	92.56	np1738	0.05	0.2		lg3	92.56	np1738	0.64	2.3		lg3	92.56	np1738	0.27	1
lg3	92.6	np1736	0.05	0.2		lg3	92.6	np1736	0.64	2.3		lg3	92.6	np1736	0.27	1
lg3	92.63	np1737	0.05	0.2		lg3	92.63	np1737	0.64	2.3		lg3	92.63	np1737	0.27	1
lg3	92.64	np1735	0.05	0.2		lg3	92.64	np1735	0.64	2.3		lg3	92.64	np1735	0.27	1
lg3	92.64	np1734	0.05	0.2		lg3	92.64	np1734	0.64	2.3		lg3	92.64	np1734	0.25	0.9
lg3	93.07	np1833	0.05	0.2		lg3	93.07	np1833	0.64	2.3		lg3	93.07	np1833	0.27	1
lg3	93.12	lm3435	0.05	0.2		lg3	93.12	lm3435	0.63	2.2		lg3	93.12	lm3435	0.26	0.9
lg3	93.34	np1373	0.03	0.1		lg3	93.34	np1373	0.57	2		lg3	93.34	np1373	0.24	0.9
lg3	93.36	np1375	0.03	0.1		lg3	93.36	np1375	0.57	2		lg3	93.36	np1375	0.24	0.9
lg3	93.38	np1374	0.03	0.1		lg3	93.38	np1374	0.57	2		lg3	93.38	np1374	0.24	0.9
lg3	93.42	np1372	0.03	0.1		lg3	93.42	np1372	0.57	2		lg3	93.42	np1372	0.24	0.9
lg3	93.85	lm1366	0.08	0.3		lg3	93.85	lm1366	0.59	2.1		lg3	93.85	lm1366	0.29	1
lg3	93.88	lm1362	0.06	0.2		lg3	93.88	lm1362	0.48	1.7		lg3	93.88	lm1362	0.24	0.9
lg3	93.9	lm1365	0.05	0.2		lg3	93.9	lm1365	0.48	1.7		lg3	93.9	lm1365	0.24	0.9
lg3	93.91	lm1364	0.05	0.2		lg3	93.91	lm1364	0.48	1.7		lg3	93.91	lm1364	0.24	0.9
lg3	94.1	lm2917	0.05	0.2		lg3	94.1	lm2917	0.52	1.9		lg3	94.1	lm2917	0.23	0.8
lg3	94.14	lm1368	0.04	0.1		lg3	94.14	lm1368	0.44	1.6		lg3	94.14	lm1368	0.22	0.8
lg3	94.18	lm1367	0.04	0.1		lg3	94.18	lm1367	0.41	1.5		lg3	94.18	lm1367	0.22	0.8
lg3	94.32	np1144	0.03	0.1		lg3	94.32	np1144	0.41	1.4		lg3	94.32	np1144	0.16	0.6
lg3	94.39	np1143	0.03	0.1		lg3	94.39	np1143	0.4	1.4		lg3	94.39	np1143	0.14	0.5
lg3	94.6	np1145	0.06	0.2		lg3	94.6	np1145	0.4	1.4		lg3	94.6	np1145	0.1	0.3
lg3	94.61	lm1331	0.07	0.2		lg3	94.61	lm1331	0.37	1.3		lg3	94.61	lm1331	0.1	0.4
lg3	94.63	lm1332	0.07	0.2		lg3	94.63	lm1332	0.37	1.3		lg3	94.63	lm1332	0.1	0.3
lg3	94.95	np2477	0.12	0.4		lg3	94.95	np2477	0.25	0.9		lg3	94.95	np2477	0.08	0.3
lg3	95.07	np2476	0.12	0.4		lg3	95.07	np2476	0.25	0.9		lg3	95.07	np2476	0.08	0.3
lg3	95.69	lm2918	0.1	0.4		lg3	95.69	lm2918	0.27	1		lg3	95.69	lm2918	0.07	0.3
lg3	95.71	lm2916	0.1	0.4		lg3	95.71	lm2916	0.27	1		lg3	95.71	lm2916	0.07	0.3
lg3	95.8	np2466	0.1	0.4		lg3	95.8	np2466	0.26	0.9		lg3	95.8	np2466	0.07	0.3
lg3	95.81	np2465	0.1	0.4		lg3	95.81	np2465	0.26	0.9		lg3	95.81	np2465	0.07	0.3
lg3	95.95	np2464	0.1	0.3		lg3	95.95	np2464	0.27	1		lg3	95.95	np2464	0.07	0.2
lg3	96.42	lm3376	0.13	0.4		lg3	96.42	lm3376	0.23	0.8		lg3	96.42	lm3376	0.1	0.4
lg3	96.54	lm2911	0.13	0.5		lg3	96.54	lm2911	0.21	0.8		lg3	96.54	lm2911	0.11	0.4
lg3	96.74	lm2912	0.09	0.3		lg3	96.74	lm2912	0.2	0.7		lg3	96.74	lm2912	0.09	0.3
lg3	96.76	hk609	0.08	0.3		lg3	96.76	hk609	0.2	0.7		lg3	96.76	hk609	0.11	0.4
lg3	96.82	hk608	0.07	0.2		lg3	96.82	hk608	0.21	0.7		lg3	96.82	hk608	0.11	0.4
lg3	96.83	hk610	0.07	0.2		lg3	96.83	hk610	0.21	0.8		lg3	96.83	hk610	0.11	0.4
lg3	97.83		0.1	0.3		lg3	97.83		0.29	1		lg3	97.83		0.08	0.3
lg3	98.58	np937	0.1	0.4		lg3	98.58	np937	0.33	1.2		lg3	98.58	np937	0.05	0.2
lg3	99.58		0.06	0.2		lg3	99.58		0.39	1.4		lg3	99.58		0.07	0.3
lg3	99.92	np938	0.05	0.2		lg3	99.92	np938	0.41	1.5		lg3	99.92	np938	0.09	0.3
lg3	100.01	np940	0.05	0.2		lg3	100.01	np940	0.44	1.6		lg3	100.01	np940	0.12	0.4
lg3	100.09	np939	0.05	0.2		lg3	100.09	np939	0.44	1.6		lg3	100.09	np939	0.12	0.4
lg3	101.09		0.04	0.2		lg3	101.09		0.38	1.4		lg3	101.09		0.11	0.4
lg3	102.09		0.04	0.1		lg3	102.09		0.32	1.2		lg3	102.09		0.09	0.3
lg3	103.09		0.04	0.1		lg3	103.09		0.28	1		lg3	103.09		0.08	0.3
lg3	104	lm2521	0.03	0.1		lg3	104	lm2521	0.24	0.9		lg3	104	lm2521	0.07	0.3
lg3	104.2	np2413	0.07	0.2		lg3	104.2	np2413	0.17	0.6		lg3	104.2	np2413	0.05	0.2
lg3	104.36	lm984	0.1	0.4		lg3	104.36	lm984	0.13	0.5		lg3	104.36	lm984	0.04	0.2
lg3	104.53	lm2520	0.13	0.4		lg3	104.53	lm2520	0.13	0.5		lg3	104.53	lm2520	0.05	0.2
lg3	104.67	lm2519	0.15	0.5		lg3	104.67	lm2519	0.14	0.5		lg3	104.67	lm2519	0.06	0.2
lg3	104.79	lm985	0.15	0.5		lg3	104.79	lm985	0.16	0.6		lg3	104.79	lm985	0.07	0.3
lg3	104.94	lm2647	0.03	0.1		lg3	104.94	lm2647	0.14	0.5		lg3	104.94	lm2647	0.04	0.1
lg3	105.39	lm983	0.06	0.2		lg3	105.39	lm983	0.28	1		lg3	105.39	lm983	0.09	0.3
lg3	105.41	lm981	0.06	0.2		lg3	105.41	lm981	0.28	1		lg3	105.41	lm981	0.09	0.3
lg3	105.47	lm2073	0.08	0.3		lg3	105.47	lm2073	0.24	0.9		lg3	105.47	lm2073	0.08	0.3
lg3	105.51	lm2074	0.2	0.7		lg3	105.51	lm2074	0.39	1.4		lg3	105.51	lm2074	0.16	0.6
lg3	105.67	lm2072	0.2	0.7		lg3	105.67	lm2072	0.38	1.4		lg3	105.67	lm2072	0.16	0.6
lg3	106.67		0.21	0.7		lg3	106.67		0.36	1.3		lg3	106.67		0.16	0.6
lg3	106.84	np1933	0.17	0.6		lg3	106.84	np1933	0.34	1.2		lg3	106.84	np1933	0.14	0.5
lg3	106.87	lm982	0.17	0.6		lg3	106.87	lm982	0.34	1.2		lg3	106.87	lm982	0.14	0.5
lg3	107.37	hk242	0.1	0.4		lg3	107.37	hk242	0.39	1.4		lg3	107.37	hk242	0.22	0.8
lg3	107.68	hk243	0.08	0.3		lg3	107.68	hk243	0.31	1.1		lg3	107.68	hk243	0.16	0.6
lg3	108.18	lm3069	0.3	1		lg3	108.18	lm3069	0.15	0.5		lg3	108.18	lm3069	0.09	0.3
lg3	108.77	lm1369	0.19	0.7		lg3	108.77	lm1369	0.28	1		lg3	108.77	lm1369	0.57	2
lg3	109.77		0.19	0.7		lg3	109.77		0.27	1		lg3	109.77		0.56	2
lg3	110.77		0.2	0.7		lg3	110.77		0.26	0.9		lg3	110.77		0.55	2
lg3	111.77		0.21	0.7		lg3	111.77		0.25	0.9		lg3	111.77		0.54	1.9
lg3	112.77		0.22	0.8		lg3	112.77		0.24	0.9		lg3	112.77		0.52	1.9
lg3	113.66	np2114	0.22	0.8		lg3	113.66	np2114	0.23	0.8		lg3	113.66	np2114	0.51	1.8
lg3	114.66		0.23	0.8		lg3	114.66		0.27	1		lg3	114.66		0.55	2
lg3	115.26	np2111	0.23	0.8		lg3	115.26	np2111	0.29	1		lg3	115.26	np2111	0.58	2.1
lg3	116.26		0.31	1.1		lg3	116.26		0.37	1.3		lg3	116.26		0.65	2.3
lg3	116.74	np1452	0.35	1.2		lg3	116.74	np1452	0.41	1.5		lg3	116.74	np1452	0.67	2.4
lg3	117.74		0.23	0.8		lg3	117.74		0.35	1.3		lg3	117.74		0.65	2.3
lg3	118.05	np676	0.21	0.7		lg3	118.05	np676	0.33	1.2		lg3	118.05	np676	0.63	2.2
lg3	118.72	np675	0.19	0.7		lg3	118.72	np675	0.31	1.1		lg3	118.72	np675	0.58	2.1
lg4	0	lm2871	0.85	3		lg4	0	lm2871	0.54	1.9		lg4	0	lm2871	0.5	1.8
lg4	1		1.25	4.4		lg4	1		0.57	2		lg4	1		1.08	3.8
lg4	1.37	lm2194	1.41	4.9		lg4	1.37	lm2194	0.59	2.1		lg4	1.37	lm2194	1.32	4.6
lg4	1.41	np2238	1.41	4.9		lg4	1.41	np2238	0.59	2.1		lg4	1.41	np2238	1.31	4.6
lg4	2.41		1.29	4.5		lg4	2.41		0.54	1.9		lg4	2.41		1.09	3.8
lg4	3.25	np2100	1.12	3.9		lg4	3.25	np2100	0.47	1.7		lg4	3.25	np2100	0.86	3
lg4	3.82	lm105	0.97	3.4		lg4	3.82	lm105	0.48	1.7		lg4	3.82	lm105	0.72	2.6
lg4	4.02	lm106	1.06	3.7		lg4	4.02	lm106	0.47	1.7		lg4	4.02	lm106	0.78	2.8
lg4	4.59	lm2625	1.09	3.8		lg4	4.59	lm2625	0.44	1.6		lg4	4.59	lm2625	0.62	2.2
lg4	4.86	lm2874	1.1	3.9		lg4	4.86	lm2874	0.46	1.6		lg4	4.86	lm2874	0.7	2.5
lg4	5.07	np2240	1.09	3.8		lg4	5.07	np2240	0.47	1.7		lg4	5.07	np2240	0.7	2.5
lg4	5.26	lm2872	0.81	2.9		lg4	5.26	lm2872	0.45	1.6		lg4	5.26	lm2872	0.68	2.4
lg4	5.29	lm104	0.81	2.9		lg4	5.29	lm104	0.45	1.6		lg4	5.29	lm104	0.69	2.4
lg4	5.3	lm3126	0.81	2.9		lg4	5.3	lm3126	0.45	1.6		lg4	5.3	lm3126	0.69	2.4
lg4	5.31	lm2626	0.82	2.9		lg4	5.31	lm2626	0.45	1.6		lg4	5.31	lm2626	0.69	2.4
lg4	5.36	lm3423	0.82	2.9		lg4	5.36	lm3423	0.45	1.6		lg4	5.36	lm3423	0.69	2.5
lg4	5.37	lm2624	0.82	2.9		lg4	5.37	lm2624	0.45	1.6		lg4	5.37	lm2624	0.69	2.4
lg4	5.4	np1923	0.83	2.9		lg4	5.4	np1923	0.44	1.6		lg4	5.4	np1923	0.7	2.5
lg4	5.47	np1925	0.84	3		lg4	5.47	np1925	0.44	1.6		lg4	5.47	np1925	0.71	2.5
lg4	5.53	lm2873	0.84	2.9		lg4	5.53	lm2873	0.43	1.5		lg4	5.53	lm2873	0.71	2.5
lg4	5.86	np1924	0.81	2.9		lg4	5.86	np1924	0.35	1.2		lg4	5.86	np1924	0.65	2.3
lg4	6.05	lm1009	0.76	2.7		lg4	6.05	lm1009	0.31	1.1		lg4	6.05	lm1009	0.59	2.1
lg4	7.05		0.77	2.7		lg4	7.05		0.41	1.5		lg4	7.05		0.54	1.9
lg4	7.52	np2509	0.78	2.8		lg4	7.52	np2509	0.46	1.7		lg4	7.52	np2509	0.55	1.9
lg4	7.54	lm2983	0.79	2.8		lg4	7.54	lm2983	0.46	1.6		lg4	7.54	lm2983	0.55	2
lg4	7.94	hk648	0.82	2.9		lg4	7.94	hk648	0.45	1.6		lg4	7.94	hk648	0.53	1.9
lg4	8.01	hk650	0.93	3.3		lg4	8.01	hk650	0.41	1.5		lg4	8.01	hk650	0.55	2
lg4	8.11	hk649	0.93	3.3		lg4	8.11	hk649	0.41	1.5		lg4	8.11	hk649	0.55	2
lg4	8.29	np2508	0.93	3.3		lg4	8.29	np2508	0.42	1.5		lg4	8.29	np2508	0.55	2
lg4	8.6	hk761	0.93	3.3		lg4	8.6	hk761	0.42	1.5		lg4	8.6	hk761	0.55	1.9
lg4	8.76	np2338	0.88	3.1		lg4	8.76	np2338	0.34	1.2		lg4	8.76	np2338	0.53	1.9
lg4	8.83	np2339	0.88	3.1		lg4	8.83	np2339	0.4	1.4		lg4	8.83	np2339	0.52	1.9
lg4	9.27	np2511	0.66	2.3		lg4	9.27	np2511	0.38	1.4		lg4	9.27	np2511	0.47	1.7
lg4	9.28	np2507	0.66	2.3		lg4	9.28	np2507	0.38	1.4		lg4	9.28	np2507	0.47	1.7
lg4	9.4	np2512	0.61	2.1		lg4	9.4	np2512	0.38	1.3		lg4	9.4	np2512	0.42	1.5
lg4	9.9	np2510	0.33	1.2		lg4	9.9	np2510	0.05	0.2		lg4	9.9	np2510	0.19	0.7
lg4	10.9		0.33	1.2		lg4	10.9		0.05	0.2		lg4	10.9		0.2	0.7
lg4	11.83	lm2273	0.32	1.1		lg4	11.83	lm2273	0.05	0.2		lg4	11.83	lm2273	0.2	0.7
lg4	12.83		0.34	1.2		lg4	12.83		0.06	0.2		lg4	12.83		0.25	0.9
lg4	13.83		0.35	1.3		lg4	13.83		0.06	0.2		lg4	13.83		0.29	1
lg4	14.83		0.37	1.3		lg4	14.83		0.07	0.3		lg4	14.83		0.34	1.2
lg4	15.83		0.4	1.4		lg4	15.83		0.08	0.3		lg4	15.83		0.39	1.4
lg4	16.07	lm3128	0.4	1.4		lg4	16.07	lm3128	0.08	0.3		lg4	16.07	lm3128	0.4	1.4
lg4	16.35	lm3129	0.5	1.8		lg4	16.35	lm3129	0.09	0.3		lg4	16.35	lm3129	0.49	1.7
lg4	16.44	lm2775	0.54	1.9		lg4	16.44	lm2775	0.1	0.3		lg4	16.44	lm2775	0.51	1.8
lg4	16.65	lm3471	0.54	1.9		lg4	16.65	lm3471	0.1	0.3		lg4	16.65	lm3471	0.51	1.8
lg4	16.71	lm3281	0.56	2		lg4	16.71	lm3281	0.1	0.4		lg4	16.71	lm3281	0.53	1.9
lg4	17.71		0.68	2.4		lg4	17.71		0.16	0.6		lg4	17.71		0.59	2.1
lg4	18.71		0.81	2.8		lg4	18.71		0.22	0.8		lg4	18.71		0.64	2.3
lg4	18.91	hk789	0.85	3		lg4	18.91	hk789	0.24	0.8		lg4	18.91	hk789	0.65	2.3
lg4	19.8	np1124	0.61	2.1		lg4	19.8	np1124	0.13	0.5		lg4	19.8	np1124	0.4	1.4
lg4	19.93	np1123	0.61	2.1		lg4	19.93	np1123	0.13	0.5		lg4	19.93	np1123	0.38	1.4
lg4	20.43	np1126	0.85	3		lg4	20.43	np1126	0.18	0.6		lg4	20.43	np1126	0.35	1.3
lg4	20.54	np1125	0.89	3.1		lg4	20.54	np1125	0.25	0.9		lg4	20.54	np1125	0.33	1.2
lg4	21.18	np1891	0.76	2.7		lg4	21.18	np1891	0.38	1.4		lg4	21.18	np1891	0.23	0.8
lg4	21.32	np1890	0.8	2.8		lg4	21.32	np1890	0.47	1.7		lg4	21.32	np1890	0.22	0.8
lg4	21.57	lm1188	0.71	2.5		lg4	21.57	lm1188	0.5	1.8		lg4	21.57	lm1188	0.21	0.7
lg4	21.84	np790	0.64	2.3		lg4	21.84	np790	0.57	2		lg4	21.84	np790	0.26	0.9
lg4	22.1	np791	0.55	2		lg4	22.1	np791	0.58	2		lg4	22.1	np791	0.28	1
lg4	22.24	np789	0.56	2		lg4	22.24	np789	0.63	2.2		lg4	22.24	np789	0.3	1.1
lg4	23.17	lm1529	0.23	0.8		lg4	23.17	lm1529	0.81	2.9		lg4	23.17	lm1529	0.36	1.3
lg4	23.71	hk288	0.13	0.5		lg4	23.71	hk288	0.83	3		lg4	23.71	hk288	0.3	1.1
lg4	23.71	hk290	0.13	0.5		lg4	23.71	hk290	0.84	3		lg4	23.71	hk290	0.3	1.1
lg4	23.74	hk287	0.12	0.4		lg4	23.74	hk287	0.88	3.1		lg4	23.74	hk287	0.3	1.1
lg4	23.74	hk662	0.65	2.3		lg4	23.74	hk662	0.96	3.4		lg4	23.74	hk662	0.43	1.5
lg4	24.09	lm1530	0.25	0.9		lg4	24.09	lm1530	0.93	3.3		lg4	24.09	lm1530	0.35	1.2
lg4	24.45	hk289	0.1	0.4		lg4	24.45	hk289	0.97	3.4		lg4	24.45	hk289	0.27	1
lg4	24.45	hk291	0.1	0.4		lg4	24.45	hk291	0.97	3.4		lg4	24.45	hk291	0.27	1
lg4	24.74	lm1531	0.11	0.4		lg4	24.74	lm1531	1.16	4.1		lg4	24.74	lm1531	0.28	1
lg4	24.94	lm1767	0.1	0.4		lg4	24.94	lm1767	1.01	3.6		lg4	24.94	lm1767	0.24	0.9
lg4	25.22	lm1187	0.04	0.2		lg4	25.22	lm1187	1.06	3.8		lg4	25.22	lm1187	0.16	0.6
lg4	25.77	lm3472	0.16	0.6		lg4	25.77	lm3472	1.2	4.2		lg4	25.77	lm3472	0.33	1.2
lg4	25.98	lm2654	0.13	0.5		lg4	25.98	lm2654	1.13	4		lg4	25.98	lm2654	0.35	1.2
lg4	26.02	lm2653	0.53	1.9		lg4	26.02	lm2653	0.73	2.6		lg4	26.02	lm2653	0.39	1.4
lg4	26.35	lm1527	0.38	1.3		lg4	26.35	lm1527	0.96	3.4		lg4	26.35	lm1527	0.53	1.9
lg4	26.49	lm3474	1.26	4.4		lg4	26.49	lm3474	1.82	6.3		lg4	26.49	lm3474	1.33	4.7
lg4	26.5	lm3473	1.16	4.1		lg4	26.5	lm3473	1.33	4.7		lg4	26.5	lm3473	1.08	3.8
lg4	26.59	lm1534	0.5	1.8		lg4	26.59	lm1534	1.19	4.2		lg4	26.59	lm1534	0.75	2.7
lg4	26.66	lm1536	0.49	1.7		lg4	26.66	lm1536	1.17	4.1		lg4	26.66	lm1536	0.74	2.6
lg4	26.67	lm1535	0.5	1.8		lg4	26.67	lm1535	1.18	4.1		lg4	26.67	lm1535	0.75	2.7
lg4	26.72	lm1533	0.5	1.8		lg4	26.72	lm1533	1.17	4.1		lg4	26.72	lm1533	0.75	2.7
lg4	26.86	lm1528	0.5	1.8		lg4	26.86	lm1528	1.13	4		lg4	26.86	lm1528	0.74	2.6
lg4	26.92	lm2655	0.49	1.7		lg4	26.92	lm2655	1.12	4		lg4	26.92	lm2655	0.73	2.6
lg4	27.92		0.56	2		lg4	27.92		1.15	4.1		lg4	27.92		0.78	2.8
lg4	28.92		0.48	1.7		lg4	28.92		1.12	3.9		lg4	28.92		0.66	2.3
lg4	29.05	hk285	0.46	1.6		lg4	29.05	hk285	1.11	3.9		lg4	29.05	hk285	0.64	2.3
lg4	29.05	hk286	0.46	1.6		lg4	29.05	hk286	1.11	3.9		lg4	29.05	hk286	0.64	2.3
lg4	29.23	hk458	0.5	1.8		lg4	29.23	hk458	1.41	5		lg4	29.23	hk458	0.83	2.9
lg4	30.23		0.57	2		lg4	30.23		1.5	5.3		lg4	30.23		0.89	3.1
lg4	30.62	lm1768	0.65	2.3		lg4	30.62	lm1768	1.53	5.4		lg4	30.62	lm1768	0.9	3.2
lg4	30.9	np294	0.67	2.4		lg4	30.9	np294	1.47	5.2		lg4	30.9	np294	0.89	3.2
lg4	31.37	lm1766	0.6	2.1		lg4	31.37	lm1766	1.34	4.7		lg4	31.37	lm1766	0.83	2.9
lg4	32.12	np792	0.47	1.7		lg4	32.12	np792	1.17	4.1		lg4	32.12	np792	0.73	2.6
lg4	33.12		0.67	2.3		lg4	33.12		1.33	4.7		lg4	33.12		0.81	2.9
lg4	33.85	lm324	0.77	2.7		lg4	33.85	lm324	1.34	4.7		lg4	33.85	lm324	0.81	2.9
lg4	34.11	lm325	0.98	3.5		lg4	34.11	lm325	1.44	5		lg4	34.11	lm325	0.98	3.5
lg4	34.38	np1283	1.02	3.6		lg4	34.38	np1283	1.43	5		lg4	34.38	np1283	0.96	3.4
lg4	35.38		0.99	3.5		lg4	35.38		1.47	5.2		lg4	35.38		1.08	3.8
lg4	36.38		0.9	3.1		lg4	36.38		1.41	4.9		lg4	36.38		1.15	4
lg4	36.82	hk292	0.82	2.9		lg4	36.82	hk292	1.34	4.7		lg4	36.82	hk292	1.12	3.9
lg4	37.82		0.8	2.8		lg4	37.82		1.36	4.8		lg4	37.82		1.08	3.8
lg4	38.82		0.75	2.6		lg4	38.82		1.35	4.8		lg4	38.82		1.02	3.6
lg4	39.82		0.68	2.4		lg4	39.82		1.3	4.6		lg4	39.82		0.93	3.3
lg4	40.82		0.58	2.1		lg4	40.82		1.21	4.2		lg4	40.82		0.81	2.9
lg4	41.82		0.48	1.7		lg4	41.82		1.07	3.8		lg4	41.82		0.68	2.4
lg4	42.82		0.37	1.3		lg4	42.82		0.91	3.2		lg4	42.82		0.55	2
lg4	43.82		0.27	1		lg4	43.82		0.74	2.6		lg4	43.82		0.44	1.6
lg4	44.82		0.19	0.7		lg4	44.82		0.58	2.1		lg4	44.82		0.34	1.2
lg4	45.82		0.13	0.5		lg4	45.82		0.45	1.6		lg4	45.82		0.27	1
lg4	46.25	np556	0.11	0.4		lg4	46.25	np556	0.4	1.4		lg4	46.25	np556	0.25	0.9
lg4	47.25		0.16	0.6		lg4	47.25		0.47	1.7		lg4	47.25		0.24	0.9
lg4	48.25		0.25	0.9		lg4	48.25		0.53	1.9		lg4	48.25		0.26	0.9
lg4	49.25		0.35	1.2		lg4	49.25		0.55	2		lg4	49.25		0.29	1
lg4	50.25		0.43	1.5		lg4	50.25		0.54	1.9		lg4	50.25		0.33	1.2
lg4	51.25		0.49	1.7		lg4	51.25		0.5	1.8		lg4	51.25		0.36	1.3
lg4	51.37	np1741	0.49	1.7		lg4	51.37	np1741	0.49	1.7		lg4	51.37	np1741	0.36	1.3
lg4	51.58	np1740	0.49	1.7		lg4	51.58	np1740	0.5	1.8		lg4	51.58	np1740	0.36	1.3
lg4	52.23	np1743	0.57	2		lg4	52.23	np1743	1.52	5.3		lg4	52.23	np1743	0.4	1.4
lg4	52.64	np1742	0.49	1.7		lg4	52.64	np1742	1.47	5.1		lg4	52.64	np1742	0.31	1.1
lg4	53.64		0.43	1.5		lg4	53.64		1.36	4.8		lg4	53.64		0.26	0.9
lg4	54.64		0.38	1.3		lg4	54.64		1.23	4.3		lg4	54.64		0.21	0.8
lg4	55.64		0.32	1.1		lg4	55.64		1.08	3.8		lg4	55.64		0.16	0.6
lg4	56.32	lm323	0.29	1		lg4	56.32	lm323	0.98	3.5		lg4	56.32	lm323	0.13	0.5
lg4	57.32		0.2	0.7		lg4	57.32		0.78	2.8		lg4	57.32		0.06	0.2
lg4	58.32		0.13	0.5		lg4	58.32		0.64	2.3		lg4	58.32		0.02	0.1
lg4	59.29	np89	0.09	0.3		lg4	59.29	np89	0.56	2		lg4	59.29	np89	0.01	0
lg4	59.72	np1605	0.11	0.4		lg4	59.72	np1605	0.54	1.9		lg4	59.72	np1605	0	0
lg4	60.22	np1745	0.07	0.2		lg4	60.22	np1745	0.59	2.1		lg4	60.22	np1745	0.02	0.1
lg4	60.31	np1746	0.06	0.2		lg4	60.31	np1746	0.6	2.1		lg4	60.31	np1746	0.02	0.1
lg4	60.73	np1744	0.05	0.2		lg4	60.73	np1744	0.63	2.2		lg4	60.73	np1744	0.03	0.1
lg4	61.73	lm1757	0.08	0.3		lg4	61.73	lm1757	0.64	2.3		lg4	61.73	lm1757	0.04	0.2
lg4	62.42	lm3102	0.09	0.3		lg4	62.42	lm3102	0.54	1.9		lg4	62.42	lm3102	0.02	0.1
lg4	62.48	lm3104	0.09	0.3		lg4	62.48	lm3104	0.54	1.9		lg4	62.48	lm3104	0.02	0.1
lg4	62.96	lm2402	0.1	0.3		lg4	62.96	lm2402	0.53	1.9		lg4	62.96	lm2402	0.02	0.1
lg4	63.96		0.1	0.4		lg4	63.96		0.51	1.8		lg4	63.96		0.03	0.1
lg4	64.96		0.11	0.4		lg4	64.96		0.49	1.8		lg4	64.96		0.03	0.1
lg4	65.96		0.12	0.4		lg4	65.96		0.49	1.7		lg4	65.96		0.04	0.1
lg4	66.96		0.12	0.4		lg4	66.96		0.49	1.8		lg4	66.96		0.04	0.2
lg4	67.96		0.13	0.5		lg4	67.96		0.51	1.8		lg4	67.96		0.05	0.2
lg4	68.96		0.14	0.5		lg4	68.96		0.52	1.9		lg4	68.96		0.06	0.2
lg4	69.95	np1453	0.14	0.5		lg4	69.95	np1453	0.55	1.9		lg4	69.95	np1453	0.07	0.2
lg4	70.17	np1454	0.14	0.5		lg4	70.17	np1454	0.55	2		lg4	70.17	np1454	0.07	0.2
lg4	71.17		0.16	0.6		lg4	71.17		0.58	2.1		lg4	71.17		0.08	0.3
lg4	71.74	hk516	0.19	0.7		lg4	71.74	hk516	0.61	2.2		lg4	71.74	hk516	0.09	0.3
lg4	71.75	hk515	0.22	0.8		lg4	71.75	hk515	0.62	2.2		lg4	71.75	hk515	0.11	0.4
lg4	72.58	lm1759	0.16	0.6		lg4	72.58	lm1759	0.5	1.8		lg4	72.58	lm1759	0.06	0.2
lg4	72.64	lm1758	0.15	0.5		lg4	72.64	lm1758	0.51	1.8		lg4	72.64	lm1758	0.05	0.2
lg4	73.29	lm2403	0.36	1.3		lg4	73.29	lm2403	0.55	2		lg4	73.29	lm2403	0.06	0.2
lg4	73.3	hk514	0.36	1.3		lg4	73.3	hk514	0.55	2		lg4	73.3	hk514	0.06	0.2
lg4	74.09	np1390	0.6	2.1		lg4	74.09	np1390	0.83	2.9		lg4	74.09	np1390	0.21	0.7
lg4	75.09		0.64	2.2		lg4	75.09		1.07	3.8		lg4	75.09		0.34	1.2
lg4	75.56	np741	0.63	2.2		lg4	75.56	np741	1.24	4.4		lg4	75.56	np741	0.44	1.6
lg4	76.09	lm1057	0.74	2.6		lg4	76.09	lm1057	1.36	4.8		lg4	76.09	lm1057	0.52	1.9
lg4	76.81	lm398	0.53	1.9		lg4	76.81	lm398	0.72	2.6		lg4	76.81	lm398	0.21	0.7
lg4	77	lm397	0.56	2		lg4	77	lm397	0.76	2.7		lg4	77	lm397	0.22	0.8
lg4	77	np258	0.56	2		lg4	77	np258	0.76	2.7		lg4	77	np258	0.23	0.8
lg4	77.28	np257	0.56	2		lg4	77.28	np257	0.76	2.7		lg4	77.28	np257	0.23	0.8
lg4	77.39	lm2056	0.63	2.2		lg4	77.39	lm2056	0.77	2.7		lg4	77.39	lm2056	0.27	1
lg4	77.4	np256	0.63	2.2		lg4	77.4	np256	0.77	2.7		lg4	77.4	np256	0.27	1
lg4	77.42	lm2058	0.56	2		lg4	77.42	lm2058	0.68	2.4		lg4	77.42	lm2058	0.24	0.9
lg4	77.68	np2230	1.02	3.6		lg4	77.68	np2230	2.33	8		lg4	77.68	np2230	0.57	2
lg4	77.83	lm3220	0.84	3		lg4	77.83	lm3220	1.94	6.7		lg4	77.83	lm3220	0.78	2.8
lg4	78.1	np2298	0.3	1.1		lg4	78.1	np2298	0.72	2.6		lg4	78.1	np2298	0.13	0.5
lg4	78.3	lm2057	0.37	1.3		lg4	78.3	lm2057	0.64	2.3		lg4	78.3	lm2057	0.13	0.5
lg4	78.38	lm396	0.37	1.3		lg4	78.38	lm396	0.65	2.3		lg4	78.38	lm396	0.15	0.5
lg4	78.39	lm2055	0.37	1.3		lg4	78.39	lm2055	0.65	2.3		lg4	78.39	lm2055	0.15	0.5
lg4	78.65	np1641	0.4	1.4		lg4	78.65	np1641	0.72	2.6		lg4	78.65	np1641	0.21	0.7
lg4	78.74	np364	0.42	1.5		lg4	78.74	np364	0.73	2.6		lg4	78.74	np364	0.21	0.7
lg4	79.05	hk107	0.27	1		lg4	79.05	hk107	0.74	2.6		lg4	79.05	hk107	0.2	0.7
lg4	79.78	np1603	0.63	2.2		lg4	79.78	np1603	0.72	2.6		lg4	79.78	np1603	0.3	1.1
lg4	79.89	np1604	0.64	2.3		lg4	79.89	np1604	0.76	2.7		lg4	79.89	np1604	0.34	1.2
lg4	80.08	lm3221	0.62	2.2		lg4	80.08	lm3221	0.8	2.8		lg4	80.08	lm3221	0.38	1.4
lg4	80.38	np742	0.46	1.6		lg4	80.38	np742	0.85	3		lg4	80.38	np742	0.28	1
lg4	80.56	lm2224	0.39	1.4		lg4	80.56	lm2224	0.81	2.9		lg4	80.56	lm2224	0.23	0.8
lg4	81.07	np376	0.48	1.7		lg4	81.07	np376	0.86	3.1		lg4	81.07	np376	0.25	0.9
lg4	81.13	lm2122	0.49	1.8		lg4	81.13	lm2122	0.84	3		lg4	81.13	lm2122	0.23	0.8
lg4	81.48	np71	0.42	1.5		lg4	81.48	np71	0.62	2.2		lg4	81.48	np71	0.1	0.4
lg4	81.51	lm2125	0.4	1.4		lg4	81.51	lm2125	0.59	2.1		lg4	81.51	lm2125	0.09	0.3
lg4	81.71	np2263	0.61	2.2		lg4	81.71	np2263	0.86	3		lg4	81.71	np2263	0.23	0.8
lg4	81.74	lm2124	0.64	2.3		lg4	81.74	lm2124	0.89	3.2		lg4	81.74	lm2124	0.26	0.9
lg4	81.99	np2264	0.76	2.7		lg4	81.99	np2264	0.91	3.2		lg4	81.99	np2264	0.33	1.2
lg4	82.24	np2456	0.91	3.2		lg4	82.24	np2456	1.01	3.6		lg4	82.24	np2456	0.41	1.5
lg4	82.28	np2457	0.92	3.2		lg4	82.28	np2457	1	3.5		lg4	82.28	np2457	0.42	1.5
lg4	82.71	lm1239	0.9	3.2		lg4	82.71	lm1239	0.93	3.3		lg4	82.71	lm1239	0.39	1.4
lg4	82.93	hk821	1.2	4.2		lg4	82.93	hk821	0.95	3.4		lg4	82.93	hk821	0.79	2.8
lg4	83.13	np2244	0.77	2.7		lg4	83.13	np2244	0.65	2.3		lg4	83.13	np2244	0.29	1.1
lg4	83.18	np2245	0.7	2.5		lg4	83.18	np2245	0.67	2.4		lg4	83.18	np2245	0.23	0.8
lg4	83.38	lm2126	0.62	2.2		lg4	83.38	lm2126	0.79	2.8		lg4	83.38	lm2126	0.23	0.8
lg4	83.39	np2246	0.63	2.2		lg4	83.39	np2246	0.78	2.8		lg4	83.39	np2246	0.23	0.8
lg4	83.58	np1389	0.46	1.6		lg4	83.58	np1389	0.64	2.3		lg4	83.58	np1389	0.29	1
lg4	83.63	lm3219	0.53	1.9		lg4	83.63	lm3219	0.6	2.1		lg4	83.63	lm3219	0.3	1.1
lg4	83.74	np1391	0.71	2.5		lg4	83.74	np1391	0.72	2.6		lg4	83.74	np1391	0.35	1.2
lg4	83.78	np1394	0.71	2.5		lg4	83.78	np1394	0.74	2.6		lg4	83.78	np1394	0.35	1.2
lg4	83.96	lm394	0.71	2.5		lg4	83.96	lm394	0.83	2.9		lg4	83.96	lm394	0.31	1.1
lg4	84.24	lm2123	0.67	2.4		lg4	84.24	lm2123	0.71	2.5		lg4	84.24	lm2123	0.28	1
lg4	84.28	np2247	0.69	2.4		lg4	84.28	np2247	0.76	2.7		lg4	84.28	np2247	0.3	1.1
lg4	84.45	np1393	0.81	2.9		lg4	84.45	np1393	0.96	3.4		lg4	84.45	np1393	0.47	1.7
lg4	84.56	lm3004	0.86	3		lg4	84.56	lm3004	1.03	3.6		lg4	84.56	lm3004	0.57	2
lg4	84.83	lm395	0.66	2.3		lg4	84.83	lm395	0.82	2.9		lg4	84.83	lm395	0.32	1.2
lg4	84.84	np1392	0.67	2.4		lg4	84.84	np1392	0.84	3		lg4	84.84	np1392	0.32	1.2
lg4	84.88	np1209	0.73	2.6		lg4	84.88	np1209	0.84	3		lg4	84.88	np1209	0.33	1.2
lg4	85	hk488	0.92	3.2		lg4	85	hk488	0.88	3.1		lg4	85	hk488	0.46	1.6
lg4	85.16	lm2264	0.89	3.1		lg4	85.16	lm2264	0.87	3.1		lg4	85.16	lm2264	0.49	1.7
lg4	85.19	np1210	0.9	3.1		lg4	85.19	np1210	0.91	3.2		lg4	85.19	np1210	0.49	1.8
lg4	85.43	lm2822	0.95	3.3		lg4	85.43	lm2822	1.07	3.8		lg4	85.43	lm2822	0.47	1.7
lg4	85.55	hk666	0.95	3.3		lg4	85.55	hk666	1.25	4.4		lg4	85.55	hk666	0.58	2.1
lg4	85.55	hk667	0.95	3.3		lg4	85.55	hk667	1.25	4.4		lg4	85.55	hk667	0.58	2.1
lg4	85.55	hk668	0.95	3.3		lg4	85.55	hk668	1.25	4.4		lg4	85.55	hk668	0.58	2.1
lg4	85.81	lm2456	0.81	2.9		lg4	85.81	lm2456	1.25	4.4		lg4	85.81	lm2456	0.54	1.9
lg4	86.01	lm3384	0.82	2.9		lg4	86.01	lm3384	1.12	4		lg4	86.01	lm3384	0.48	1.7
lg4	86.24	lm2265	0.92	3.2		lg4	86.24	lm2265	1.52	5.3		lg4	86.24	lm2265	0.67	2.4
lg4	86.44	lm2266	0.72	2.6		lg4	86.44	lm2266	1.17	4.1		lg4	86.44	lm2266	0.49	1.8
lg4	86.48	np788	0.79	2.8		lg4	86.48	np788	1.37	4.8		lg4	86.48	np788	0.61	2.2
lg4	86.5	lm1213	0.8	2.8		lg4	86.5	lm1213	1.44	5.1		lg4	86.5	lm1213	0.67	2.4
lg4	86.68	lm2541	0.84	3		lg4	86.68	lm2541	1.14	4		lg4	86.68	lm2541	0.47	1.7
lg4	87.37	np1106	0.81	2.9		lg4	87.37	np1106	0.58	2.1		lg4	87.37	np1106	0.18	0.7
lg4	87.79	hk106	0.41	1.5		lg4	87.79	hk106	0.3	1.1		lg4	87.79	hk106	0.09	0.3
lg4	87.82	hk105	0.41	1.4		lg4	87.82	hk105	0.29	1.1		lg4	87.82	hk105	0.09	0.3
lg4	87.96	hk104	0.39	1.4		lg4	87.96	hk104	0.27	1		lg4	87.96	hk104	0.1	0.3
lg4	88.58	np2160	0.47	1.7		lg4	88.58	np2160	0.3	1.1		lg4	88.58	np2160	0.17	0.6
lg4	89.47	np2235	0.39	1.4		lg4	89.47	np2235	0.27	1		lg4	89.47	np2235	0.1	0.3
lg4	90.47		0.36	1.3		lg4	90.47		0.27	1		lg4	90.47		0.08	0.3
lg4	90.61	hk103	0.36	1.3		lg4	90.61	hk103	0.26	0.9		lg4	90.61	hk103	0.08	0.3
lg4	91.61		0.31	1.1		lg4	91.61		0.29	1		lg4	91.61		0.09	0.3
lg4	92.61		0.26	0.9		lg4	92.61		0.33	1.2		lg4	92.61		0.12	0.4
lg4	93.61		0.2	0.7		lg4	93.61		0.37	1.3		lg4	93.61		0.16	0.6
lg4	94.61		0.15	0.5		lg4	94.61		0.42	1.5		lg4	94.61		0.21	0.8
lg4	95.61		0.12	0.4		lg4	95.61		0.48	1.7		lg4	95.61		0.27	1
lg4	96.61		0.13	0.5		lg4	96.61		0.55	1.9		lg4	96.61		0.32	1.1
lg4	97.61		0.17	0.6		lg4	97.61		0.62	2.2		lg4	97.61		0.37	1.3
lg4	98.48	np1546	0.22	0.8		lg4	98.48	np1546	0.69	2.5		lg4	98.48	np1546	0.41	1.5
lg4	99.48		0.26	0.9		lg4	99.48		0.79	2.8		lg4	99.48		0.34	1.2
lg4	100.48		0.39	1.4		lg4	100.48		0.88	3.1		lg4	100.48		0.32	1.1
lg4	101.48		0.57	2		lg4	101.48		0.96	3.4		lg4	101.48		0.36	1.3
lg4	101.91	np439	0.64	2.3		lg4	101.91	np439	0.97	3.4		lg4	101.91	np439	0.38	1.3
lg4	102.91		0.83	2.9		lg4	102.91		1.1	3.9		lg4	102.91		0.36	1.3
lg4	103.4	np2229	0.82	2.9		lg4	103.4	np2229	1.15	4		lg4	103.4	np2229	0.39	1.4
lg4	104.4		0.96	3.4		lg4	104.4		1.26	4.4		lg4	104.4		0.52	1.9
lg4	105.23	np799	0.96	3.4		lg4	105.23	np799	1.4	4.9		lg4	105.23	np799	0.75	2.7
lg4	105.69	lm3383	0.88	3.1		lg4	105.69	lm3383	1.43	5		lg4	105.69	lm3383	0.79	2.8
lg4	105.91	lm2863	1.23	4.3		lg4	105.91	lm2863	0.83	2.9		lg4	105.91	lm2863	0.83	2.9
lg4	106.01	lm1773	0.9	3.2		lg4	106.01	lm1773	1.44	5.1		lg4	106.01	lm1773	0.76	2.7
lg4	106.09	lm3167	0.75	2.6		lg4	106.09	lm3167	1.17	4.1		lg4	106.09	lm3167	0.39	1.4
lg4	106.11	lm2267	0.73	2.6		lg4	106.11	lm2267	1.16	4.1		lg4	106.11	lm2267	0.38	1.4
lg4	106.15	lm2269	0.53	1.9		lg4	106.15	lm2269	1.02	3.6		lg4	106.15	lm2269	0.41	1.5
lg4	106.29	lm2042	0.45	1.6		lg4	106.29	lm2042	1.05	3.7		lg4	106.29	lm2042	0.38	1.4
lg4	106.29	lm2040	0.45	1.6		lg4	106.29	lm2040	1.05	3.7		lg4	106.29	lm2040	0.38	1.4
lg4	106.39	np1886	0.45	1.6		lg4	106.39	np1886	1.06	3.7		lg4	106.39	np1886	0.38	1.4
lg4	106.48	np1887	0.45	1.6		lg4	106.48	np1887	1.06	3.8		lg4	106.48	np1887	0.38	1.4
lg4	107.48		0.53	1.9		lg4	107.48		1.14	4		lg4	107.48		0.34	1.2
lg4	108.47	np737	0.61	2.1		lg4	108.47	np737	1.25	4.4		lg4	108.47	np737	0.37	1.3
lg4	109.21	np758	0.73	2.6		lg4	109.21	np758	1.57	5.5		lg4	109.21	np758	0.52	1.9
lg4	110.21		0.63	2.2		lg4	110.21		1.46	5.1		lg4	110.21		0.73	2.6
lg4	110.22	np2065	0.63	2.2		lg4	110.22	np2065	1.46	5.1		lg4	110.22	np2065	0.73	2.6
lg4	110.24	np2064	0.66	2.3		lg4	110.24	np2064	1.53	5.4		lg4	110.24	np2064	0.81	2.9
lg4	110.63	np2063	0.72	2.5		lg4	110.63	np2063	1.54	5.4		lg4	110.63	np2063	0.72	2.5
lg4	111.23	hk261	1.01	3.5		lg4	111.23	hk261	1.54	5.4		lg4	111.23	hk261	0.71	2.5
lg4	111.41	hk560	1.21	4.2		lg4	111.41	hk560	1.57	5.5		lg4	111.41	hk560	0.86	3
lg4	111.47	hk462	1.05	3.7		lg4	111.47	hk462	1.33	4.7		lg4	111.47	hk462	0.72	2.6
lg4	111.48	lm2041	1.05	3.7		lg4	111.48	lm2041	1.31	4.6		lg4	111.48	lm2041	0.78	2.8
lg4	111.6	lm2263	0.97	3.4		lg4	111.6	lm2263	1.19	4.2		lg4	111.6	lm2263	0.78	2.8
lg4	111.63	lm1774	0.99	3.5		lg4	111.63	lm1774	1.17	4.1		lg4	111.63	lm1774	0.82	2.9
lg4	111.66	lm2551	1.07	3.8		lg4	111.66	lm2551	1.18	4.2		lg4	111.66	lm2551	0.84	3
lg4	111.72	lm1775	0.67	2.4		lg4	111.72	lm1775	1.13	4		lg4	111.72	lm1775	0.47	1.7
lg4	111.8	lm1777	0.88	3.1		lg4	111.8	lm1777	1.25	4.4		lg4	111.8	lm1777	0.54	1.9
lg4	111.85	lm2268	1.1	3.8		lg4	111.85	lm2268	1.29	4.5		lg4	111.85	lm2268	0.72	2.6
lg4	111.86	hk837	1.08	3.8		lg4	111.86	hk837	1.29	4.5		lg4	111.86	hk837	0.71	2.5
lg4	111.87	lm1776	1.06	3.7		lg4	111.87	lm1776	1.25	4.4		lg4	111.87	lm1776	0.72	2.6
lg4	111.95	lm3282	1.16	4.1		lg4	111.95	lm3282	1.22	4.3		lg4	111.95	lm3282	0.86	3.1
lg4	111.95	hk263	1.01	3.5		lg4	111.95	hk263	1.19	4.2		lg4	111.95	hk263	0.72	2.6
lg4	111.99	lm111	1	3.5		lg4	111.99	lm111	1.19	4.2		lg4	111.99	lm111	0.7	2.5
lg4	112.02	lm2982	1	3.5		lg4	112.02	lm2982	1.19	4.2		lg4	112.02	lm2982	0.68	2.4
lg4	112.02	lm745	1	3.5		lg4	112.02	lm745	1.19	4.2		lg4	112.02	lm745	0.67	2.4
lg4	112.05	lm112	1	3.5		lg4	112.05	lm112	1.19	4.2		lg4	112.05	lm112	0.63	2.2
lg4	112.1	lm1778	1	3.5		lg4	112.1	lm1778	1.19	4.2		lg4	112.1	lm1778	0.62	2.2
lg4	112.11	hk262	1.08	3.8		lg4	112.11	hk262	1.25	4.4		lg4	112.11	hk262	0.56	2
lg4	112.32	lm2413	1.16	4.1		lg4	112.32	lm2413	1.41	5		lg4	112.32	lm2413	0.73	2.6
lg4	112.34	lm1863	1.16	4.1		lg4	112.34	lm1863	1.42	5		lg4	112.34	lm1863	0.73	2.6
lg4	112.49	lm113	1.16	4.1		lg4	112.49	lm113	1.42	5		lg4	112.49	lm113	0.7	2.5
lg4	112.64	lm1054	1	3.5		lg4	112.64	lm1054	1.31	4.6		lg4	112.64	lm1054	0.66	2.3
lg4	112.65	lm1055	0.98	3.4		lg4	112.65	lm1055	1.3	4.6		lg4	112.65	lm1055	0.62	2.2
lg4	112.81	lm3300	0.88	3.1		lg4	112.81	lm3300	1.29	4.5		lg4	112.81	lm3300	0.57	2
lg4	112.85	np736	0.84	3		lg4	112.85	np736	1.2	4.2		lg4	112.85	np736	0.57	2
lg4	112.92	hk693	0.58	2		lg4	112.92	hk693	1.25	4.4		lg4	112.92	hk693	0.64	2.3
lg4	112.95	lm2189	0.75	2.6		lg4	112.95	lm2189	1.38	4.8		lg4	112.95	lm2189	0.52	1.9
lg4	113.09	lm2935	0.88	3.1		lg4	113.09	lm2935	1.04	3.7		lg4	113.09	lm2935	0.58	2.1
lg4	113.1	hk463	1.05	3.7		lg4	113.1	hk463	1.33	4.7		lg4	113.1	hk463	0.73	2.6
lg4	113.16	hk264	1.02	3.6		lg4	113.16	hk264	1.38	4.8		lg4	113.16	hk264	0.8	2.8
lg4	113.16	hk265	1.02	3.6		lg4	113.16	hk265	1.38	4.8		lg4	113.16	hk265	0.8	2.8
lg4	113.22	lm1095	1.2	4.2		lg4	113.22	lm1095	1.51	5.3		lg4	113.22	lm1095	0.96	3.4
lg4	113.23	hk464	1.04	3.7		lg4	113.23	hk464	1.24	4.4		lg4	113.23	hk464	0.72	2.5
lg4	113.26	lm2847	1.11	3.9		lg4	113.26	lm2847	1.35	4.7		lg4	113.26	lm2847	0.68	2.4
lg4	113.28	lm2844	1.06	3.7		lg4	113.28	lm2844	1.27	4.5		lg4	113.28	lm2844	0.68	2.4
lg4	113.36	lm2582	1.24	4.3		lg4	113.36	lm2582	1.47	5.1		lg4	113.36	lm2582	0.8	2.8
lg4	113.36	lm2845	1.24	4.3		lg4	113.36	lm2845	1.47	5.2		lg4	113.36	lm2845	0.8	2.8
lg4	113.5	lm1096	1.17	4.1		lg4	113.5	lm1096	1.52	5.3		lg4	113.5	lm1096	0.82	2.9
lg4	113.56	lm3119	0.89	3.1		lg4	113.56	lm3119	1.41	4.9		lg4	113.56	lm3119	0.65	2.3
lg4	113.59	lm3058	0.83	2.9		lg4	113.59	lm3058	1.5	5.2		lg4	113.59	lm3058	0.65	2.3
lg4	113.62	lm3349	0.84	3		lg4	113.62	lm3349	1.46	5.1		lg4	113.62	lm3349	0.75	2.7
lg4	113.64	lm3057	0.89	3.1		lg4	113.64	lm3057	1.74	6.1		lg4	113.64	lm3057	1.16	4.1
lg4	113.64	lm3117	0.68	2.4		lg4	113.64	lm3117	1.43	5		lg4	113.64	lm3117	0.66	2.3
lg4	113.66	lm1688	1.71	5.9		lg4	113.66	lm1688	1.59	5.6		lg4	113.66	lm1688	0.59	2.1
lg4	113.66	lm2499	1.24	4.3		lg4	113.66	lm2499	1.41	4.9		lg4	113.66	lm2499	0.73	2.6
lg4	113.67	lm2900	1.12	3.9		lg4	113.67	lm2900	1.6	5.6		lg4	113.67	lm2900	0.63	2.2
lg4	113.69	lm2843	1.18	4.1		lg4	113.69	lm2843	1.67	5.8		lg4	113.69	lm2843	0.6	2.1
lg4	113.7	lm3108	1.18	4.1		lg4	113.7	lm3108	1.67	5.8		lg4	113.7	lm3108	0.6	2.1
lg4	113.73	lm1690	1.17	4.1		lg4	113.73	lm1690	1.63	5.7		lg4	113.73	lm1690	0.62	2.2
lg4	113.8	lm1689	1.22	4.2		lg4	113.8	lm1689	1.5	5.2		lg4	113.8	lm1689	0.75	2.7
lg4	113.8	lm2846	1.22	4.2		lg4	113.8	lm2846	1.5	5.2		lg4	113.8	lm2846	0.75	2.7
lg4	113.86	hk561	1.12	3.9		lg4	113.86	hk561	1.57	5.5		lg4	113.86	hk561	0.61	2.2
lg4	113.86	lm2934	1.12	3.9		lg4	113.86	lm2934	1.57	5.5		lg4	113.86	lm2934	0.61	2.2
lg4	113.9	hk562	1.12	3.9		lg4	113.9	hk562	1.57	5.5		lg4	113.9	hk562	0.61	2.2
lg4	113.97	lm1050	0.89	3.1		lg4	113.97	lm1050	1.24	4.4		lg4	113.97	lm1050	0.49	1.7
lg4	114.08	lm2841	1.17	4.1		lg4	114.08	lm2841	1.5	5.2		lg4	114.08	lm2841	0.72	2.6
lg4	114.09	hk266	1.09	3.8		lg4	114.09	hk266	1.48	5.2		lg4	114.09	hk266	0.8	2.8
lg4	114.09	lm2842	1.18	4.1		lg4	114.09	lm2842	1.48	5.2		lg4	114.09	lm2842	0.72	2.6
lg4	114.12	np1661	1.19	4.2		lg4	114.12	np1661	1.49	5.2		lg4	114.12	np1661	0.73	2.6
lg4	114.19	lm1157	1.03	3.6		lg4	114.19	lm1157	1.45	5.1		lg4	114.19	lm1157	0.66	2.4
lg4	114.25	hk432	1.29	4.5		lg4	114.25	hk432	1.62	5.7		lg4	114.25	hk432	0.71	2.5
lg4	114.31	np1660	1.7	5.9		lg4	114.31	np1660	2.18	7.5		lg4	114.31	np1660	1	3.5
lg4	114.32	hk433	1.63	5.6		lg4	114.32	hk433	2.15	7.4		lg4	114.32	hk433	1.02	3.6
lg4	114.62	np800	1.65	5.7		lg4	114.62	np800	2.1	7.3		lg4	114.62	np800	1	3.5
lg4	115.07	np1293	1.61	5.6		lg4	115.07	np1293	2.01	7		lg4	115.07	np1293	1.09	3.9
lg4	115.09	np1289	1.61	5.6		lg4	115.09	np1289	2	7		lg4	115.09	np1289	1.1	3.9
lg4	115.1	np1294	1.67	5.8		lg4	115.1	np1294	2.07	7.2		lg4	115.1	np1294	1.14	4
lg4	115.16	np1292	1.67	5.8		lg4	115.16	np1292	2.07	7.2		lg4	115.16	np1292	1.14	4
lg4	115.16	np1295	1.67	5.8		lg4	115.16	np1295	2.07	7.2		lg4	115.16	np1295	1.14	4
lg4	115.21	np1290	1.67	5.8		lg4	115.21	np1290	2.07	7.2		lg4	115.21	np1290	1.14	4
lg4	115.31	np1288	1.25	4.4		lg4	115.31	np1288	1.83	6.4		lg4	115.31	np1288	0.73	2.6
lg4	115.42	np1291	0.77	2.7		lg4	115.42	np1291	0.17	0.6		lg4	115.42	np1291	0.39	1.4
lg4	115.68	np714	0.43	1.5		lg4	115.68	np714	0.11	0.4		lg4	115.68	np714	0.32	1.1
lg4	116.36	np1779	0.28	1		lg4	116.36	np1779	0.05	0.2		lg4	116.36	np1779	0.21	0.8
lg4	116.78	np542	0.65	2.3		lg4	116.78	np542	0.29	1		lg4	116.78	np542	0.72	2.6
lg4	117.45	np1884	0.09	0.3		lg4	117.45	np1884	0.96	3.4		lg4	117.45	np1884	0.09	0.3
lg4	117.66	np1885	0.15	0.5		lg4	117.66	np1885	1.55	5.4		lg4	117.66	np1885	0.22	0.8
lg4	118.58	np344	0.85	3		lg4	118.58	np344	1.02	3.6		lg4	118.58	np344	1.09	3.9
lg4	119.21	np1659	0.44	1.5		lg4	119.21	np1659	0.28	1		lg4	119.21	np1659	0.33	1.2
lg4	120.21	np2085	0.39	1.4		lg4	120.21	np2085	0.27	1		lg4	120.21	np2085	0.27	1
lg4	120.87	np1296	0.8	2.8		lg4	120.87	np1296	1.32	4.6		lg4	120.87	np1296	0.62	2.2
lg4	121.87		1	3.5		lg4	121.87		1.45	5.1		lg4	121.87		0.61	2.2
lg4	122.13	np1686	1.05	3.7		lg4	122.13	np1686	1.49	5.2		lg4	122.13	np1686	0.63	2.2
lg4	122.98	np2498	1.09	3.8		lg4	122.98	np2498	1.54	5.4		lg4	122.98	np2498	0.98	3.5
lg4	123.78	np2497	1.07	3.8		lg4	123.78	np2497	1.5	5.3		lg4	123.78	np2497	0.99	3.5
lg4	124.78		0.79	2.8		lg4	124.78		1.4	4.9		lg4	124.78		0.82	2.9
lg4	125.78		0.69	2.4		lg4	125.78		1.53	5.4		lg4	125.78		0.91	3.2
lg4	125.88	np2057	0.7	2.5		lg4	125.88	np2057	1.55	5.4		lg4	125.88	np2057	0.93	3.3
lg4	126.51	np1506	0.8	2.8		lg4	126.51	np1506	1.55	5.4		lg4	126.51	np1506	0.83	2.9
lg4	127.48	lm1053	0.7	2.5		lg4	127.48	lm1053	1.48	5.2		lg4	127.48	lm1053	0.9	3.2
lg4	127.67	lm2840	0.62	2.2		lg4	127.67	lm2840	1.4	4.9		lg4	127.67	lm2840	0.89	3.2
lg4	127.74	np1031	0.52	1.8		lg4	127.74	np1031	1.18	4.2		lg4	127.74	np1031	0.79	2.8
lg4	127.82	hk798	0.44	1.6		lg4	127.82	hk798	1.11	3.9		lg4	127.82	hk798	0.67	2.4
lg4	127.88	np2056	0.51	1.8		lg4	127.88	np2056	1.01	3.6		lg4	127.88	np2056	0.5	1.8
lg4	128.04	lm1052	0.64	2.2		lg4	128.04	lm1052	1.3	4.6		lg4	128.04	lm1052	0.52	1.9
lg4	128.06	lm1051	0.63	2.2		lg4	128.06	lm1051	1.29	4.5		lg4	128.06	lm1051	0.52	1.9
lg4	128.22	np2058	0.65	2.3		lg4	128.22	np2058	1.33	4.7		lg4	128.22	np2058	0.51	1.8
lg4	128.38	lm3385	0.65	2.3		lg4	128.38	lm3385	1.26	4.4		lg4	128.38	lm3385	0.47	1.7
lg4	128.57	lm3298	1.27	4.4		lg4	128.57	lm3298	1.72	6		lg4	128.57	lm3298	0.75	2.6
lg4	128.59	hk431	0.99	3.5		lg4	128.59	hk431	1.41	5		lg4	128.59	hk431	0.44	1.6
lg4	128.59	hk430	0.99	3.5		lg4	128.59	hk430	1.41	4.9		lg4	128.59	hk430	0.44	1.6
lg4	129.59		0.71	2.5		lg4	129.59		1.3	4.6		lg4	129.59		0.61	2.2
lg4	129.91	np143	0.68	2.4		lg4	129.91	np143	1.49	5.2		lg4	129.91	np143	0.7	2.5
lg4	130.91		0.71	2.5		lg4	130.91		1.48	5.2		lg4	130.91		0.81	2.9
lg4	131.91		0.72	2.5		lg4	131.91		1.42	5		lg4	131.91		0.91	3.2
lg4	132.63	np1648	0.75	2.6		lg4	132.63	np1648	1.42	5		lg4	132.63	np1648	1.01	3.6
lg4	133.63		0.93	3.3		lg4	133.63		1.6	5.6		lg4	133.63		1.37	4.8
lg4	133.84	hk843	0.93	3.3		lg4	133.84	hk843	1.64	5.7		lg4	133.84	hk843	1.38	4.8
lg4	134.84		1.13	4		lg4	134.84		2.01	7		lg4	134.84		1.31	4.6
lg4	135.06	np1811	1.16	4.1		lg4	135.06	np1811	2.05	7.1		lg4	135.06	np1811	1.24	4.4
lg4	135.1	lm3118	1.26	4.4		lg4	135.1	lm3118	2.1	7.3		lg4	135.1	lm3118	1.26	4.4
lg4	135.23	hk746	1.33	4.7		lg4	135.23	hk746	1.88	6.5		lg4	135.23	hk746	0.91	3.2
lg4	135.31	lm3100	1.2	4.2		lg4	135.31	lm3100	1.82	6.3		lg4	135.31	lm3100	0.9	3.2
lg4	135.48	hk745	1.26	4.4		lg4	135.48	hk745	1.91	6.7		lg4	135.48	hk745	0.9	3.2
lg4	135.49	lm2592	1.26	4.4		lg4	135.49	lm2592	1.91	6.6		lg4	135.49	lm2592	0.9	3.2
lg4	135.52	lm2593	1.26	4.4		lg4	135.52	lm2593	1.89	6.6		lg4	135.52	lm2593	0.91	3.2
lg4	135.73	lm2450	1.22	4.3		lg4	135.73	lm2450	1.7	5.9		lg4	135.73	lm2450	0.86	3.1
lg4	136.09	hk429	0.72	2.6		lg4	136.09	hk429	1.05	3.7		lg4	136.09	hk429	0.33	1.2
lg4	136.15	hk797	0.82	2.9		lg4	136.15	hk797	1.44	5		lg4	136.15	hk797	0.8	2.8
lg4	136.17	lm566	0.8	2.8		lg4	136.17	lm566	1.38	4.8		lg4	136.17	lm566	0.76	2.7
lg4	136.25	hk428	0.69	2.4		lg4	136.25	hk428	1	3.5		lg4	136.25	hk428	0.32	1.2
lg4	136.73	lm2583	1.52	5.3		lg4	136.73	lm2583	2.21	7.6		lg4	136.73	lm2583	1.17	4.1
lg4	136.8	np1867	1.55	5.4		lg4	136.8	np1867	2.37	8.2		lg4	136.8	np1867	1.46	5.1
lg4	136.98	lm3111	1.3	4.5		lg4	136.98	lm3111	2.28	7.9		lg4	136.98	lm3111	1.97	6.9
lg4	137.18	lm3109	1.21	4.2		lg4	137.18	lm3109	1.97	6.8		lg4	137.18	lm3109	1.06	3.7
lg4	137.49	lm2556	1.29	4.5		lg4	137.49	lm2556	1.8	6.3		lg4	137.49	lm2556	1.01	3.6
lg4	137.72	lm2526	1.08	3.8		lg4	137.72	lm2526	1.69	5.9		lg4	137.72	lm2526	0.87	3.1
lg4	137.86	lm2753	1.13	3.9		lg4	137.86	lm2753	1.61	5.6		lg4	137.86	lm2753	1	3.5
lg4	138.08	lm627	1.36	4.8		lg4	138.08	lm627	2.17	7.5		lg4	138.08	lm627	1.65	5.8
lg4	138.24	lm2307	1.33	4.6		lg4	138.24	lm2307	1.73	6		lg4	138.24	lm2307	1.3	4.6
lg4	138.74	lm3107	1.93	6.6		lg4	138.74	lm3107	2.51	8.6		lg4	138.74	lm3107	1.86	6.5
lg4	139.22	lm3155	1.08	3.8		lg4	139.22	lm3155	2.15	7.4		lg4	139.22	lm3155	1.33	4.7
lg4	139.47	lm3106	1.23	4.3		lg4	139.47	lm3106	1.96	6.8		lg4	139.47	lm3106	1.03	3.6
lg4	140.06	np1778	0.49	1.7		lg4	140.06	np1778	0.74	2.6		lg4	140.06	np1778	0.44	1.6
lg4	140.07	lm2414	0.48	1.7		lg4	140.07	lm2414	0.72	2.6		lg4	140.07	lm2414	0.43	1.6
lg4	140.28	lm2527	0.74	2.6		lg4	140.28	lm2527	1.7	5.9		lg4	140.28	lm2527	0.63	2.2
lg4	140.51	lm1342	1.1	3.9		lg4	140.51	lm1342	1.71	6		lg4	140.51	lm1342	1.13	4
lg4	140.97	lm3110	1.07	3.8		lg4	140.97	lm3110	1.29	4.5		lg4	140.97	lm3110	0.53	1.9
lg4	141.53	np1866	1.02	3.6		lg4	141.53	np1866	1.55	5.4		lg4	141.53	np1866	0.62	2.2
lg4	141.63	lm2901	0.95	3.3		lg4	141.63	lm2901	1.54	5.4		lg4	141.63	lm2901	0.61	2.2
lg4	142.43	lm14	0.96	3.4		lg4	142.43	lm14	2.34	8.1		lg4	142.43	lm14	0.96	3.4
lg4	143.43		1.68	5.8		lg4	143.43		2.59	8.9		lg4	143.43		1.35	4.7
lg4	143.61	np2372	1.78	6.2		lg4	143.61	np2372	2.54	8.7		lg4	143.61	np2372	1.39	4.9
lg4	143.68	np2371	1.82	6.3		lg4	143.68	np2371	2.52	8.7		lg4	143.68	np2371	1.4	4.9
lg4	143.84	lm3350	1.88	6.5		lg4	143.84	lm3350	2.45	8.4		lg4	143.84	lm3350	1.41	4.9
lg4	144.29	np1478	1.25	4.4		lg4	144.29	np1478	2.25	7.8		lg4	144.29	np1478	1.17	4.1
lg4	144.71	lm3105	0.77	2.7		lg4	144.71	lm3105	1.55	5.4		lg4	144.71	lm3105	0.98	3.5
lg4	145.71		1.25	4.4		lg4	145.71		2.36	8.1		lg4	145.71		1.35	4.8
lg4	146.71		1.7	5.9		lg4	146.71		2.71	9.3		lg4	146.71		1.55	5.4
lg4	147.14	lm564	1.83	6.3		lg4	147.14	lm564	2.64	9.1		lg4	147.14	lm564	1.57	5.5
lg4	147.19	np1504	1.79	6.2		lg4	147.19	np1504	2.65	9.1		lg4	147.19	np1504	1.54	5.4
lg4	148.19		0.77	2.7		lg4	148.19		1.82	6.3		lg4	148.19		0.67	2.4
lg4	148.48	lm565	0.54	1.9		lg4	148.48	lm565	1.42	5		lg4	148.48	lm565	0.46	1.6
lg4	149.48		1.01	3.6		lg4	149.48		1.96	6.8		lg4	149.48		0.92	3.3
lg4	150.2	np1505	1.43	5		lg4	150.2	np1505	2.37	8.2		lg4	150.2	np1505	1.32	4.6
lg4	150.36	np1508	1.51	5.3		lg4	150.36	np1508	2.44	8.4		lg4	150.36	np1508	1.39	4.9
lg4	151.36		2.04	7		lg4	151.36		2.83	9.7		lg4	151.36		1.81	6.3
lg4	152.09	np1507	2.35	8		lg4	152.09	np1507	2.96	10.1		lg4	152.09	np1507	2.04	7.1
lg4	152.36	lm3351	2.42	8.3		lg4	152.36	lm3351	2.97	10.1		lg4	152.36	lm3351	2.09	7.2
lg4	153.36		2.39	8.2		lg4	153.36		2.94	10		lg4	153.36		2.01	7
lg4	154.36		2.35	8		lg4	154.36		2.91	9.9		lg4	154.36		1.93	6.7
lg4	155.36		2.31	7.9		lg4	155.36		2.89	9.9		lg4	155.36		1.85	6.5
lg4	156.36		2.28	7.8		lg4	156.36		2.88	9.8		lg4	156.36		1.78	6.2
lg4	157.36		2.24	7.7		lg4	157.36		2.87	9.8		lg4	157.36		1.72	6
lg4	158.36		2.21	7.6		lg4	158.36		2.88	9.8		lg4	158.36		1.66	5.8
lg4	159.36		2.19	7.5		lg4	159.36		2.9	9.9		lg4	159.36		1.62	5.7
lg4	160.36		2.17	7.4		lg4	160.36		2.92	10		lg4	160.36		1.6	5.6
lg4	161.36		2.15	7.4		lg4	161.36		2.96	10.1		lg4	161.36		1.59	5.5
lg4	162.36		2.14	7.4		lg4	162.36		3	10.2		lg4	162.36		1.58	5.5
lg4	162.44	np505	2.14	7.4		lg4	162.44	np505	3.01	10.2		lg4	162.44	np505	1.58	5.5
lg4	162.74	np506	2.14	7.4		lg4	162.74	np506	3.01	10.3		lg4	162.74	np506	1.58	5.5
lg5	0	lm2220				lg5	0	lm2220				lg5	0	lm2220
lg5	0.09	lm2221	1.49	5.2		lg5	0.09	lm2221	4	13.4		lg5	0.09	lm2221	2.38	8.2
lg5	0.38	lm2219	1.26	4.4		lg5	0.38	lm2219	3	10.2		lg5	0.38	lm2219	1.84	6.4
lg5	1.14	lm3001	2.53	8.6		lg5	1.14	lm3001	3.35	11.4		lg5	1.14	lm3001	2.68	9.2
lg5	1.24	lm3000	2.81	9.6		lg5	1.24	lm3000	4.2	14		lg5	1.24	lm3000	2.57	8.8
lg5	1.6	lm2222	2.65	9		lg5	1.6	lm2222	4.47	14.8		lg5	1.6	lm2222	2.83	9.7
lg5	2.24	lm3002	2.11	7.3		lg5	2.24	lm3002	3.51	11.9		lg5	2.24	lm3002	2.81	9.6
lg5	2.26	lm3003	2.11	7.3		lg5	2.26	lm3003	3.51	11.9		lg5	2.26	lm3003	2.81	9.6
lg5	3.26		2.55	8.7		lg5	3.26		3.9	13.1		lg5	3.26		3.2	10.9
lg5	4.26		3.06	10.4		lg5	4.26		4.23	14.1		lg5	4.26		3.54	11.9
lg5	4.44	lm2694	3.19	10.8		lg5	4.44	lm2694	4.34	14.4		lg5	4.44	lm2694	3.57	12.1
lg5	5.44		3.02	10.2		lg5	5.44		4.3	14.3		lg5	5.44		3.06	10.4
lg5	6.44		2.77	9.4		lg5	6.44		4.14	13.8		lg5	6.44		2.52	8.7
lg5	7.44		2.48	8.5		lg5	7.44		3.88	13		lg5	7.44		2.01	7
lg5	7.72	lm665	2.36	8.1		lg5	7.72	lm665	3.73	12.5		lg5	7.72	lm665	1.83	6.4
lg5	8.44	lm664	2.37	8.1		lg5	8.44	lm664	3.69	12.4		lg5	8.44	lm664	1.81	6.3
lg5	9.44		2.35	8		lg5	9.44		3.72	12.5		lg5	9.44		1.8	6.3
lg5	9.95	lm663	2.33	8		lg5	9.95	lm663	3.73	12.6		lg5	9.95	lm663	1.79	6.2
lg5	10.43	np1139	2.45	8.4		lg5	10.43	np1139	3.74	12.6		lg5	10.43	np1139	1.9	6.6
lg5	11.14	np909	2.65	9		lg5	11.14	np909	3.65	12.3		lg5	11.14	np909	2.09	7.2
lg5	11.24	lm1566	2.58	8.8		lg5	11.24	lm1566	3.59	12.1		lg5	11.24	lm1566	2.03	7.1
lg5	11.73	lm1565	2.29	7.9		lg5	11.73	lm1565	3.44	11.6		lg5	11.73	lm1565	1.75	6.1
lg5	11.9	lm1564	2.22	7.6		lg5	11.9	lm1564	3.39	11.5		lg5	11.9	lm1564	1.68	5.9
lg5	11.91	lm1563	2.22	7.6		lg5	11.91	lm1563	3.4	11.5		lg5	11.91	lm1563	1.68	5.9
lg5	12.14	np1976	2.2	7.6		lg5	12.14	np1976	3.41	11.5		lg5	12.14	np1976	1.63	5.7
lg5	12.65	np1975	2.33	8		lg5	12.65	np1975	3.59	12.1		lg5	12.65	np1975	1.67	5.8
lg5	13.24	np968	2.48	8.5		lg5	13.24	np968	3.6	12.2		lg5	13.24	np968	1.72	6
lg5	13.26	np967	2.39	8.2		lg5	13.26	np967	3.42	11.6		lg5	13.26	np967	1.68	5.8
lg5	13.26	np970	2.39	8.2		lg5	13.26	np970	3.42	11.6		lg5	13.26	np970	1.68	5.8
lg5	14.05	lm406	2.49	8.5		lg5	14.05	lm406	3.44	11.6		lg5	14.05	lm406	1.73	6
lg5	14.05	lm407	2.49	8.5		lg5	14.05	lm407	3.44	11.6		lg5	14.05	lm407	1.73	6
lg5	15.05		2.63	9		lg5	15.05		3.46	11.7		lg5	15.05		1.87	6.5
lg5	15.15	np966	2.63	9		lg5	15.15	np966	3.45	11.7		lg5	15.15	np966	1.88	6.5
lg5	15.27	np2129	2.53	8.6		lg5	15.27	np2129	3.28	11.1		lg5	15.27	np2129	1.73	6
lg5	15.27	np49	2.52	8.6		lg5	15.27	np49	3.27	11.1		lg5	15.27	np49	1.72	6
lg5	15.34	np264	2.52	8.6		lg5	15.34	np264	3.26	11.1		lg5	15.34	np264	1.71	6
lg5	15.37	lm2937	2.48	8.5		lg5	15.37	lm2937	3.23	11		lg5	15.37	lm2937	1.69	5.9
lg5	15.47	np2128	2.45	8.4		lg5	15.47	np2128	3.3	11.2		lg5	15.47	np2128	1.71	6
lg5	15.48	np2130	2.45	8.4		lg5	15.48	np2130	3.3	11.2		lg5	15.48	np2130	1.71	6
lg5	15.68	hk710	2.48	8.5		lg5	15.68	hk710	3.43	11.6		lg5	15.68	hk710	1.79	6.2
lg5	15.68	hk711	2.49	8.5		lg5	15.68	hk711	3.44	11.6		lg5	15.68	hk711	1.8	6.3
lg5	15.68	lm1384	2.62	8.9		lg5	15.68	lm1384	3.73	12.6		lg5	15.68	lm1384	1.82	6.3
lg5	16.1	lm1569	2.37	8.1		lg5	16.1	lm1569	3.36	11.4		lg5	16.1	lm1569	1.79	6.2
lg5	16.13	lm1300	2.41	8.2		lg5	16.13	lm1300	3.37	11.4		lg5	16.13	lm1300	1.8	6.3
lg5	16.14	lm1389	2.52	8.6		lg5	16.14	lm1389	3.49	11.8		lg5	16.14	lm1389	1.81	6.3
lg5	16.14	lm1387	2.47	8.4		lg5	16.14	lm1387	3.42	11.6		lg5	16.14	lm1387	1.81	6.3
lg5	16.15	lm1388	2.51	8.6		lg5	16.15	lm1388	3.52	11.9		lg5	16.15	lm1388	1.83	6.4
lg5	16.35	lm2936	2.57	8.8		lg5	16.35	lm2936	3.56	12		lg5	16.35	lm2936	1.83	6.4
lg5	16.41	lm1570	2.57	8.8		lg5	16.41	lm1570	3.56	12		lg5	16.41	lm1570	1.83	6.4
lg5	16.42	lm1385	2.58	8.8		lg5	16.42	lm1385	3.57	12.1		lg5	16.42	lm1385	1.83	6.4
lg5	16.55	hk708	2.5	8.6		lg5	16.55	hk708	3.5	11.8		lg5	16.55	hk708	1.73	6
lg5	16.55	hk709	2.5	8.5		lg5	16.55	hk709	3.5	11.8		lg5	16.55	hk709	1.73	6
lg5	16.58	lm1386	2.48	8.5		lg5	16.58	lm1386	3.49	11.8		lg5	16.58	lm1386	1.7	5.9
lg5	16.74	lm1568	2.37	8.1		lg5	16.74	lm1568	3.39	11.5		lg5	16.74	lm1568	1.56	5.4
[truncated: 6,043 more rows]

## Sheet: Table S5
Table S5. Detailed information about the annotation candidate genes related to growth.
Group	Marker	Gene_ID	annotation	Start	End	Strand
lg3	lm2808		-
lg5	lm2694	AJAP25320	cyclic AMP-responsive element-binding protein 3-like protein 1	102994	114373	－
lg6	lm829	AJAP22954	caveolin-1	40863	43649	＋
lg7	lm3265		-
lg7	np2126		-
lg7	lm575	AJAP10157	Transposon-derived Buster3 transposase-like protein, partial	115827	116720	＋
lg18	hk521	AJAP00571	homogentisate 1,2-dioxygenase	307805	319802	＋
lg18	lm864	AJAP07055	protein still life, isoforms C/SIF type 2	378766	409324	－
lg18	lm1135		-
lg22	np845	AJAP00226	transcription factor 4 isoform X3	577394	622649	－
lg5	lm2222	AJAP13970	nerve growth factor-like protein precursor	503401	507583	＋
lg5	lm2694	AJAP25320	cyclic AMP-responsive element-binding protein 3-like protein 1	102994	114373	－
lg5	lm1384	AJAP06288	IgGFc-binding protein, partial	405	20657	－
lg18	lm863	AJAP07055	protein still life, isoforms C/SIF type 2	378766	409324	－
lg20	np2401	AJAP17842	nucleoside diphosphate kinase 7	23807	32350	＋
lg22	np845	AJAP00226	transcription factor 4 isoform X3	577394	622649	－
lg5	lm2694	AJAP25320	cyclic AMP-responsive element-binding protein 3-like protein 1	102994	114373	－
lg6	lm832	AJAP22412	hyalin-like	666621	683513	－
lg11	lm2134	AJAP19187	neural cell adhesion molecule 1-like	307268	320039	＋
lg18	lm2110		-
lg18	lm863	AJAP07055	protein still life, isoforms C/SIF type 2	378766	409324	－
lg22	np845	AJAP00226	transcription factor 4 isoform X3	577394	622649	－

## Sheet: Table S6
Table S6. Primers for qRT-PCR.
Primer	Sequence (5’ to 3’)
sif-F	TCCAAGTCGTCGTGTGGG
sif-R	TCCATGTCCTCCTCATCGTG
Cytb-F	TGAGCCGCAACAGTAATC
Cytb-R	AAGGGAAAAGGAAGTGAAAG
